# Supplementary material for: 2-(4-Iodo­phen­oxy)acetamide
Source: Acta Crystallogr Sect E Struct Rep Online. 2011 Jul 6;67(Pt 8):o1928. doi: 10.1107/S1600536811025840 (PMC3212316; doi:10.1107/S1600536811025840)
Supplement: Supplementary file 1 [file e-67-o1928-sup1.cif]

##############################################################################
#                                                                            #
# This CIF contains the data in a paper accepted for publication in          #
# Acta Crystallographica Section E. It conforms to the requirements of       #
# Notes for Authors for Acta Crystallographica Section E, and has been       #
# peer reviewed under the auspices of the IUCr Commission on Journals.       #
#                                                                            #
# Full details of the Crystallographic Information File format               #
# are given in the paper "The Crystallographic Information File (CIF):       #
# a New Standard Archive File for Crystallography" by S. R. Hall, F. H.      #
# Allen and I. D. Brown [Acta Cryst. (1991), A47, 655-685].                  #
#                                                                            #
# The current version of the core CIF dictionary is obtainable from          #
# ftp://ftp.iucr.org/pub/cif_core.dic.                                       #
#                                                                            #
# Software is freely available for graphical display of the structure(s)     #
# in this CIF. For information consult the CIF software page                 #
# http://www.iucr.org/resources/cif/software.                                #
#                                                                            #
# This file may be used for bona fide research purposes within the           #
# scientific community so long as proper attribution is given to the journal # 
# article from which it was obtained.                                        #
#                                                                            #
##############################################################################
data_I
_audit_creation_method     SHELXL-97
_chemical_name_systematic
;
2-(4-Iodophenoxy)acetamide
;
_chemical_name_common
;
;
_chemical_formula_moiety     'C8 H8 I N O2'
_chemical_formula_sum     'C8 H8 I N O2'
_chemical_formula_iupac     'C8 H8 I N O2'
_chemical_formula_weight     277.05
_chemical_melting_point     ?
_symmetry_cell_setting     monoclinic
_symmetry_space_group_name_H-M     'P 21/c'
_symmetry_space_group_name_Hall     '-P 2ybc'
loop_
    _symmetry_equiv_pos_as_xyz
    'x, y, z'
    '-x, y+1/2, -z+1/2'
    '-x, -y, -z'
    'x, -y-1/2, z-1/2'
_cell_length_a     5.1411(4)
_cell_length_b     26.473(2)
_cell_length_c     7.2960(7)
_cell_angle_alpha     90.00
_cell_angle_beta     109.564(3)
_cell_angle_gamma     90.00
_cell_volume     935.66(14)
_cell_formula_units_Z     4
_cell_measurement_reflns_used     5293
_cell_measurement_theta_min     3.06
_cell_measurement_theta_max     28.22
_cell_measurement_temperature     200(2)
_exptl_crystal_description     'rod'
_exptl_crystal_colour     'colourless'
_exptl_crystal_size_max     0.548
_exptl_crystal_size_mid     0.181
_exptl_crystal_size_min     0.10
_exptl_crystal_density_diffrn     1.967
_exptl_crystal_density_meas     ?
_exptl_crystal_density_method     'not measured'
_exptl_crystal_F_000     528
_exptl_absorpt_coefficient_mu     3.382
_exptl_absorpt_correction_type     multi-scan
_exptl_absorpt_process_details     '(SADABS; Bruker, 2008)'
_exptl_absorpt_correction_T_min     0.8244
_exptl_absorpt_correction_T_max     1.0000
_exptl_special_details     ?
_diffrn_ambient_temperature     200(2)
_diffrn_radiation_type     MoK\a
_diffrn_radiation_wavelength     0.71073
_diffrn_radiation_source     'fine-focus sealed tube'
_diffrn_radiation_monochromator     graphite
_diffrn_measurement_device_type     'Bruker APEXII CCD'
_diffrn_measurement_device     ?
_diffrn_measurement_method     '\f and \w'
_diffrn_reflns_number     8332
_diffrn_reflns_av_R_equivalents     0.0197
_diffrn_reflns_av_sigmaI/netI     0.0183
_diffrn_reflns_theta_min     3.06
_diffrn_reflns_theta_max     28.24
_diffrn_reflns_theta_full     28.24
_diffrn_measured_fraction_theta_max     0.988
_diffrn_measured_fraction_theta_full     0.988
_diffrn_reflns_limit_h_min     -6
_diffrn_reflns_limit_h_max     6
_diffrn_reflns_limit_k_min     -34
_diffrn_reflns_limit_k_max     35
_diffrn_reflns_limit_l_min     -8
_diffrn_reflns_limit_l_max     9
_refine_special_details
;
;
_reflns_number_total     2282
_reflns_number_gt     2089
_reflns_threshold_expression     I>2sigma(I)
_refine_ls_structure_factor_coef     Fsqd
_refine_ls_matrix_type     full
_refine_ls_R_factor_all     0.0695
_refine_ls_R_factor_gt     0.0637
_refine_ls_wR_factor_gt     0.1184
_refine_ls_wR_factor_ref     0.1204
_refine_ls_goodness_of_fit_ref     1.290
_refine_ls_restrained_S_all     1.290
_refine_ls_number_reflns     2282
_refine_ls_number_parameters     109
_refine_ls_number_restraints     0
_refine_ls_hydrogen_treatment     constr
_refine_ls_weighting_scheme     calc
_refine_ls_weighting_details
         'calc w=1/[\s^2^(Fo^2^)+(0.0042P)^2^+6.0795P] where P=(Fo^2^+2Fc^2^)/3'
_atom_sites_solution_hydrogens     geom
_atom_sites_solution_primary     direct
_atom_sites_solution_secondary     difmap
_refine_ls_shift/su_max     0.000
_refine_ls_shift/su_mean     0.000
_refine_diff_density_max     1.500
_refine_diff_density_min     -1.584
_refine_ls_extinction_method     none
_refine_ls_extinction_coef     ?
_refine_ls_abs_structure_Flack     ?
loop_
    _atom_type_symbol
    _atom_type_description
    _atom_type_scat_dispersion_real
    _atom_type_scat_dispersion_imag
    _atom_type_scat_source
    'C' 'C' 0.0033 0.0016
                         'International Tables Vol C Tables 4.2.6.8 and 6.1.1.4'
    'H' 'H' 0.0000 0.0000
                         'International Tables Vol C Tables 4.2.6.8 and 6.1.1.4'
    'I' 'I' -0.4742 1.8119
                         'International Tables Vol C Tables 4.2.6.8 and 6.1.1.4'
    'N' 'N' 0.0061 0.0033
                         'International Tables Vol C Tables 4.2.6.8 and 6.1.1.4'
    'O' 'O' 0.0106 0.0060
                         'International Tables Vol C Tables 4.2.6.8 and 6.1.1.4'
_computing_data_collection     'APEX2 (Bruker, 2010)'
_computing_cell_refinement     'SAINT (Bruker, 2010)'
_computing_data_reduction     'SAINT (Bruker, 2010)'
_computing_structure_solution     'SHELXS97 (Sheldrick, 2008)'
_computing_structure_refinement     'SHELXL97 (Sheldrick, 2008)'
_computing_molecular_graphics
             'ORTEP-3 (Farrugia, 1997) and Mercury (Macrae <i>et al.</i>, 2006)'
_computing_publication_material
                            'SHELXL97 (Sheldrick, 2008) and PLATON (Spek, 2009)'
loop_
    _atom_site_type_symbol
    _atom_site_label
    _atom_site_fract_x
    _atom_site_fract_y
    _atom_site_fract_z
    _atom_site_U_iso_or_equiv
    _atom_site_adp_type
    _atom_site_calc_flag
    _atom_site_refinement_flags
    _atom_site_occupancy
    _atom_site_symmetry_multiplicity
    _atom_site_disorder_assembly
    _atom_site_disorder_group
    I I1 0.81735(14) 0.20849(2) -0.25506(9) 0.0685(2) Uani d . 1 1 . .
    O O1 0.6872(8) 0.01765(17) 0.7947(6) 0.0390(10) Uani d . 1 1 . .
    O O2 1.0024(8) 0.08086(17) 0.4969(6) 0.0416(10) Uani d . 1 1 . .
    N N1 1.1340(9) 0.0300(2) 0.8286(7) 0.0367(11) Uani d . 1 1 . .
    H H71 1.1917 0.0152 0.9432 0.044 Uiso calc R 1 1 . .
    H H72 1.2543 0.0422 0.7781 0.044 Uiso calc R 1 1 . .
    C C1 0.8667(10) 0.0339(2) 0.7322(8) 0.0278(11) Uani d . 1 1 . .
    C C2 0.7756(11) 0.0587(2) 0.5354(9) 0.0359(13) Uani d . 1 1 . .
    H H21 0.6883 0.0332 0.4343 0.043 Uiso calc R 1 1 . .
    H H22 0.6365 0.0850 0.5302 0.043 Uiso calc R 1 1 . .
    C C11 0.9411(12) 0.1079(2) 0.3245(9) 0.0345(12) Uani d . 1 1 . .
    C C12 1.1409(13) 0.1428(2) 0.3187(10) 0.0399(14) Uani d . 1 1 . .
    H H12 1.3013 0.1474 0.4296 0.048 Uiso calc R 1 1 . .
    C C13 1.1073(13) 0.1706(2) 0.1538(11) 0.0425(15) Uani d . 1 1 . .
    H H13 1.2466 0.1936 0.1489 0.051 Uiso calc R 1 1 . .
    C C14 0.8721(14) 0.1650(2) -0.0038(10) 0.0408(14) Uani d . 1 1 . .
    C C15 0.6678(15) 0.1314(3) 0.0021(10) 0.0440(15) Uani d . 1 1 . .
    H H15 0.5036 0.1281 -0.1069 0.053 Uiso calc R 1 1 . .
    C C16 0.7036(13) 0.1029(3) 0.1658(10) 0.0435(15) Uani d . 1 1 . .
    H H16 0.5647 0.0797 0.1699 0.052 Uiso calc R 1 1 . .
loop_
    _atom_site_aniso_label
    _atom_site_aniso_U_11
    _atom_site_aniso_U_22
    _atom_site_aniso_U_33
    _atom_site_aniso_U_12
    _atom_site_aniso_U_13
    _atom_site_aniso_U_23
    I1 0.0910(5) 0.0588(3) 0.0581(3) -0.0160(3) 0.0282(3) 0.0173(3)
    O1 0.0201(19) 0.062(3) 0.038(2) -0.0006(18) 0.0138(17) 0.007(2)
    O2 0.027(2) 0.056(3) 0.042(2) -0.0059(19) 0.0109(18) 0.014(2)
    N1 0.022(2) 0.055(3) 0.035(3) 0.001(2) 0.012(2) 0.011(2)
    C1 0.022(3) 0.035(3) 0.029(3) 0.001(2) 0.013(2) -0.001(2)
    C2 0.022(3) 0.049(3) 0.038(3) -0.002(2) 0.012(2) 0.003(3)
    C11 0.030(3) 0.037(3) 0.041(3) 0.007(2) 0.018(3) 0.010(2)
    C12 0.031(3) 0.035(3) 0.051(4) -0.002(2) 0.012(3) 0.005(3)
    C13 0.039(3) 0.031(3) 0.063(4) -0.004(3) 0.024(3) 0.008(3)
    C14 0.052(4) 0.032(3) 0.046(4) 0.001(3) 0.026(3) 0.000(3)
    C15 0.050(4) 0.047(4) 0.035(3) -0.007(3) 0.014(3) -0.001(3)
    C16 0.038(3) 0.054(4) 0.044(4) -0.010(3) 0.020(3) 0.000(3)
_geom_special_details
;
;
loop_
    _geom_bond_atom_site_label_1
    _geom_bond_atom_site_label_2
    _geom_bond_site_symmetry_2
    _geom_bond_distance
    _geom_bond_publ_flag
    I1 C14 . 2.102(6) ?
    O1 C1 . 1.236(6) ?
    O2 C11 . 1.389(7) ?
    O2 C2 . 1.415(6) ?
    N1 C1 . 1.322(7) ?
    N1 H71 . 0.8800 ?
    N1 H72 . 0.8800 ?
    C1 C2 . 1.503(8) ?
    C2 H21 . 0.9900 ?
    C2 H22 . 0.9900 ?
    C11 C16 . 1.380(9) ?
    C11 C12 . 1.392(8) ?
    C12 C13 . 1.371(9) ?
    C12 H12 . 0.9500 ?
    C13 C14 . 1.370(10) ?
    C13 H13 . 0.9500 ?
    C14 C15 . 1.388(9) ?
    C15 C16 . 1.372(9) ?
    C15 H15 . 0.9500 ?
    C16 H16 . 0.9500 ?
loop_
    _geom_angle_atom_site_label_1
    _geom_angle_atom_site_label_2
    _geom_angle_atom_site_label_3
    _geom_angle_site_symmetry_1
    _geom_angle_site_symmetry_3
    _geom_angle
    _geom_angle_publ_flag
    C11 O2 C2 . . 116.2(4) ?
    C1 N1 H71 . . 120.0 ?
    C1 N1 H72 . . 120.0 ?
    H71 N1 H72 . . 120.0 ?
    O1 C1 N1 . . 123.2(5) ?
    O1 C1 C2 . . 118.2(5) ?
    N1 C1 C2 . . 118.6(5) ?
    O2 C2 C1 . . 110.9(4) ?
    O2 C2 H21 . . 109.5 ?
    C1 C2 H21 . . 109.5 ?
    O2 C2 H22 . . 109.5 ?
    C1 C2 H22 . . 109.5 ?
    H21 C2 H22 . . 108.0 ?
    C16 C11 O2 . . 125.4(5) ?
    C16 C11 C12 . . 119.6(6) ?
    O2 C11 C12 . . 115.1(5) ?
    C13 C12 C11 . . 120.3(6) ?
    C13 C12 H12 . . 119.8 ?
    C11 C12 H12 . . 119.8 ?
    C14 C13 C12 . . 119.7(6) ?
    C14 C13 H13 . . 120.1 ?
    C12 C13 H13 . . 120.1 ?
    C13 C14 C15 . . 120.5(6) ?
    C13 C14 I1 . . 119.7(5) ?
    C15 C14 I1 . . 119.8(5) ?
    C16 C15 C14 . . 119.8(6) ?
    C16 C15 H15 . . 120.1 ?
    C14 C15 H15 . . 120.1 ?
    C15 C16 C11 . . 120.0(6) ?
    C15 C16 H16 . . 120.0 ?
    C11 C16 H16 . . 120.0 ?
loop_
    _geom_torsion_atom_site_label_1
    _geom_torsion_atom_site_label_2
    _geom_torsion_atom_site_label_3
    _geom_torsion_atom_site_label_4
    _geom_torsion_site_symmetry_1
    _geom_torsion_site_symmetry_2
    _geom_torsion_site_symmetry_3
    _geom_torsion_site_symmetry_4
    _geom_torsion
    _geom_torsion_publ_flag
    C11 O2 C2 C1 . . . . -175.7(5) ?
    O1 C1 C2 O2 . . . . 172.4(5) ?
    N1 C1 C2 O2 . . . . -8.5(8) ?
    C2 O2 C11 C16 . . . . -20.4(9) ?
    C2 O2 C11 C12 . . . . 159.1(5) ?
    C16 C11 C12 C13 . . . . -2.6(9) ?
    O2 C11 C12 C13 . . . . 177.9(6) ?
    C11 C12 C13 C14 . . . . 2.0(10) ?
    C12 C13 C14 C15 . . . . -0.1(10) ?
    C12 C13 C14 I1 . . . . 179.0(5) ?
    C13 C14 C15 C16 . . . . -1.1(10) ?
    I1 C14 C15 C16 . . . . 179.8(5) ?
    C14 C15 C16 C11 . . . . 0.5(10) ?
    O2 C11 C16 C15 . . . . -179.2(6) ?
    C12 C11 C16 C15 . . . . 1.3(10) ?
loop_
    _geom_hbond_atom_site_label_D
    _geom_hbond_atom_site_label_H
    _geom_hbond_atom_site_label_A
    _geom_hbond_site_symmetry_A
    _geom_hbond_distance_DH
    _geom_hbond_distance_HA
    _geom_hbond_distance_DA
    _geom_hbond_angle_DHA
    N1 H71 O1 3_757 0.88 2.00 2.881(6) 178
    N1 H72 O1 1_655 0.88 2.28 2.954(6) 133
    C2 H21 O1 3_656 0.99 2.48 3.422(8) 158
data_global
_journal_date_recd_electronic     2011-06-21
_journal_date_accepted     2011-06-30
_journal_name_full     'Acta Crystallographica, Section E'
_journal_year     2011
_journal_volume     67
_journal_issue      8
_journal_page_first     o1928
_journal_page_last     o1928
_journal_paper_category     QO
_journal_coeditor_code     AA2016
_publ_contact_author_name     'Dr Richard Betz'
_publ_contact_author_address
;
Department of Chemistry
Nelson Mandela Metropolitan University
Summerstrand Campus (South)
University Way
Summerstrand
PO Box 77000
Port Elizabeth
6031
South Africa
;
_publ_contact_author_email     'richard.betz@webmail.co.za'
_publ_contact_author_fax     '+27-41-504-4236'
_publ_contact_author_phone     '+27-41-504-4285'
_publ_section_title
;
2-(4-Iodophenoxy)acetamide
;
loop_
    _publ_author_name
    _publ_author_address
    'Betz, Richard'
;
Nelson Mandela Metropolitan University
Summerstrand Campus
Department of Chemistry
University Way
Summerstrand
PO Box 77000
Port Elizabeth 6031
South Africa
;
    'McCleland, Cedric'
;
Nelson Mandela Metropolitan University
Summerstrand Campus
Department of Chemistry
University Way
Summerstrand
PO Box 77000
Port Elizabeth 6031
South Africa
;
    'Glover, Stephen'
;
Nelson Mandela Metropolitan University
Summerstrand Campus
Department of Chemistry
University Way
Summerstrand
PO Box 77000
Port Elizabeth 6031
South Africa
;
