# Supplementary material for: 2-(4-Iodo­phen­oxy)acetamide
Source: Acta Crystallogr Sect E Struct Rep Online. 2011 Jul 6;67(Pt 8):o1928. doi: 10.1107/S1600536811025840 (PMC3212316; doi:10.1107/S1600536811025840)
Supplement: Supplementary file 3 [file e-67-o1928-Isup3.hkl]

# 
# h,k,l, Fc-squared, Fo-squared, sigma(Fo-squared) and status flag 
# 
data_I
_shelx_title ' ba128_s in P2(1)/c' 
_shelx_refln_list_code          4 
_shelx_F_calc_maximum      228.70 
_exptl_crystal_F_000       528.00 
_reflns_d_resolution_high  0.7510 
 
loop_ 
 _symmetry_equiv_pos_as_xyz 
 'x, y, z' 
 '-x, y+1/2, -z+1/2' 
 '-x, -y, -z' 
 'x, -y-1/2, z-1/2' 
 
_cell_length_a     5.1411 
_cell_length_b    26.4730 
_cell_length_c     7.2960 
_cell_angle_alpha  90.000 
_cell_angle_beta  109.564 
_cell_angle_gamma  90.000 
 
_shelx_F_squared_multiplier     1.000 
 
loop_ 
 _refln_index_h 
 _refln_index_k 
 _refln_index_l 
 _refln_F_squared_calc 
 _refln_F_squared_meas 
 _refln_F_squared_sigma 
 _refln_observed_status 
   1   0   0    25136.31    26065.01    232.09 o 
   2   0   0    10637.22    10234.87    132.19 o 
   3   0   0     3693.82     3603.30     47.33 o 
   4   0   0      235.54      180.61      7.55 o 
   5   0   0        2.93       30.56      6.02 o 
   6   0   0      149.22      155.97     14.22 o 
   1   1   0    32583.82    31410.88    261.41 o 
   2   1   0     4879.17     4967.74     39.66 o 
   3   1   0      650.77      731.73      8.80 o 
   4   1   0      777.66      745.04      9.74 o 
   5   1   0       24.01       27.19      4.13 o 
   6   1   0       31.71       80.32      7.01 o 
   1   2   0     2074.30     2384.97     15.29 o 
   2   2   0     2681.08     2293.00     18.96 o 
   3   2   0     4613.80     4393.44     40.41 o 
   4   2   0       25.81       24.01      3.79 o 
   5   2   0      220.14      252.24      6.36 o 
   6   2   0        1.04       20.13      4.58 o 
   1   3   0     3531.82     3297.72     21.45 o 
   2   3   0     5866.64     6060.13     48.15 o 
   3   3   0      108.09      133.67      5.44 o 
   4   3   0     1323.92     1289.41     14.26 o 
   5   3   0      101.75       91.87      4.97 o 
   6   3   0        1.36       11.71      6.16 o 
   1   4   0      142.76      165.18      2.25 o 
   2   4   0     3942.84     3795.98     30.56 o 
   3   4   0     1754.29     1738.52     17.38 o 
   4   4   0       12.75       32.02      3.86 o 
   5   4   0       26.42       45.19      4.40 o 
   6   4   0       10.86       19.58      5.33 o 
   1   5   0     4370.51     4473.44     39.39 o 
   2   5   0      676.12      645.60      9.21 o 
   3   5   0      262.03      280.34     11.16 o 
   4   5   0      151.87      201.51      8.73 o 
   5   5   0        0.47       10.47      4.06 o 
   6   5   0        0.08        4.91      5.88 o 
   0   6   0      769.71      880.12     10.00 o 
   1   6   0       33.10       13.52      1.67 o 
   2   6   0      350.64      411.76      5.45 o 
   3   6   0      503.61      522.66      9.26 o 
   4   6   0      871.47      856.85     10.76 o 
   5   6   0      232.47      205.58      6.40 o 
   6   6   0        5.18       11.66      9.48 o 
   1   7   0      488.06      483.51      6.48 o 
   2   7   0      272.71      315.61      5.19 o 
   3   7   0       89.09      108.12      6.21 o 
   4   7   0      238.19      203.51     13.65 o 
   5   7   0       57.19       87.05      5.20 o 
   6   7   0        0.13        9.12      6.88 o 
   0   8   0     5258.37     5360.05     65.30 o 
   1   8   0     3511.87     3536.83     33.59 o 
   2   8   0      295.00      257.85      4.76 o 
   3   8   0     1852.68     1812.25     19.52 o 
   4   8   0        0.70       14.09      7.61 o 
   5   8   0      193.33      202.56      6.64 o 
   6   8   0        0.81        7.41      6.09 o 
   1   9   0     6670.50     6382.74     60.21 o 
   2   9   0     6118.38     6224.65     60.29 o 
   3   9   0        9.66       15.19      5.95 o 
   4   9   0      954.84      867.86     11.70 o 
   5   9   0       32.83       30.64      5.26 o 
   6   9   0        1.50       12.38      9.05 o 
   0  10   0    12537.17    12704.26    190.07 o 
   1  10   0     1481.29     1546.32     17.36 o 
   2  10   0     1531.88     1482.61     15.82 o 
   3  10   0      496.85      445.47      7.37 o 
   4  10   0       35.45       62.77      7.41 o 
   5  10   0       53.17       73.29      5.45 o 
   6  10   0       18.30       21.45      9.26 o 
   1  11   0    15070.39    15068.56    159.19 o 
   2  11   0     2915.18     2828.79     28.52 o 
   3  11   0       83.52      142.63      5.15 o 
   4  11   0       95.14      105.69      6.95 o 
   5  11   0       62.07       48.28      5.03 o 
   6  11   0        0.85       10.10      6.48 o 
   0  12   0    14567.10    14521.79    217.38 o 
   1  12   0      922.78     1081.62     13.03 o 
   2  12   0     5157.33     5140.41     50.33 o 
   3  12   0     3419.93     3275.17     33.38 o 
   4  12   0       96.37       94.95      5.27 o 
   5  12   0       72.26       98.62      5.75 o 
   6  12   0       17.26       29.04      6.74 o 
   1  13   0     7322.13     7190.07     75.64 o 
   2  13   0     3588.29     3382.19     33.87 o 
   3  13   0      296.58      369.37      8.79 o 
   4  13   0     1132.31     1143.95     14.27 o 
   5  13   0       10.92       19.66      5.37 o 
   0  14   0     6012.07     5688.16     85.20 o 
   1  14   0      366.81      461.51      7.15 o 
   2  14   0     1973.18     2022.74     21.22 o 
   3  14   0      907.79      840.53     11.02 o 
   4  14   0      113.67      180.86      7.09 o 
   5  14   0      375.02      375.79      8.34 o 
   1  15   0     3488.97     3378.55     36.74 o 
   2  15   0      349.64      326.71      6.05 o 
   3  15   0      334.75      391.47      7.25 o 
   4  15   0      173.42      195.40      6.31 o 
   5  15   0       10.28       16.23      5.08 o 
   0  16   0     5108.90     5096.79     76.79 o 
   1  16   0      950.40     1085.50     13.57 o 
   2  16   0      643.68      674.32      9.98 o 
   3  16   0      608.86      581.96      8.90 o 
   4  16   0       38.13       17.80      4.29 o 
   5  16   0        0.24        9.50      5.37 o 
   1  17   0      590.55      622.78      9.11 o 
   2  17   0      539.84      505.04      8.48 o 
   3  17   0       39.17      105.32      5.12 o 
   4  17   0       70.23      100.45      5.53 o 
   5  17   0       15.78       36.57      6.76 o 
   0  18   0       57.54       40.94      6.75 o 
   1  18   0       33.60       37.78      3.62 o 
   2  18   0      108.77      141.40      5.57 o 
   3  18   0        0.04        5.53      3.73 o 
   4  18   0      106.38      139.10      5.91 o 
   5  18   0        1.28        8.23      6.19 o 
   1  19   0        4.18       10.55      3.47 o 
   2  19   0      247.28      247.18      6.59 o 
   3  19   0       99.42      119.29      5.42 o 
   4  19   0       12.82       18.69      4.47 o 
   5  19   0        9.30        7.85      6.19 o 
   0  20   0      360.62      321.23      9.53 o 
   1  20   0      111.75      130.66      5.44 o 
   2  20   0      195.10      240.46      6.65 o 
   3  20   0      322.53      291.11      6.77 o 
   4  20   0        3.88        4.03      4.24 o 
   5  20   0       11.65       17.98      6.51 o 
   1  21   0     1817.62     1887.91     22.35 o 
   2  21   0      995.43      908.42     12.89 o 
   3  21   0        0.52       11.63      4.07 o 
   4  21   0       38.47       55.77      5.08 o 
   5  21   0        0.74        2.61      6.12 o 
   0  22   0     2924.68     2737.47     43.94 o 
   1  22   0      607.84      652.63     10.98 o 
   2  22   0      380.77      458.01      8.68 o 
   3  22   0      493.17      464.11      8.52 o 
   4  22   0       24.55       32.09      5.52 o 
   5  22   0        3.86       17.80     13.51 o 
   1  23   0     1433.87     1434.23     18.10 o 
   2  23   0     1150.03     1046.35     14.52 o 
   3  23   0        0.20       16.36      4.27 o 
   4  23   0      248.23      256.79      9.16 o 
   0  24   0     1972.67     1894.04     32.09 o 
   1  24   0      492.36      532.88      9.50 o 
   2  24   0      184.35      266.38      7.52 o 
   3  24   0      474.92      463.76      8.74 o 
   4  24   0       13.96       18.93      5.87 o 
   1  25   0     1339.15     1376.70     17.83 o 
   2  25   0      290.06      271.97      7.53 o 
   3  25   0      104.89      184.40      6.51 o 
   4  25   0      163.46      179.75      8.58 o 
   0  26   0     1519.74     1548.52     27.51 o 
   1  26   0       43.14       96.23      5.96 o 
   2  26   0      657.80      722.80     11.80 o 
   3  26   0      188.81      180.89      8.06 o 
   4  26   0        0.01       18.57      6.27 o 
   1  27   0      445.83      451.39      9.08 o 
   2  27   0       24.91       45.81      5.27 o 
   3  27   0      117.85      170.80      8.04 o 
   4  27   0       28.23       46.75      6.82 o 
   0  28   0      392.47      422.52     12.76 o 
   1  28   0       83.21       89.13      6.78 o 
   2  28   0       60.60       84.30      6.90 o 
   3  28   0       79.15       89.86      7.35 o 
   1  29   0        4.02        9.58      6.24 o 
   2  29   0        0.00        4.64      6.08 o 
   3  29   0       14.59       46.05      6.59 o 
   0  30   0       55.55       46.47      9.73 o 
   1  30   0       35.36       33.15      6.88 o 
   2  30   0        1.90        1.11      6.30 o 
   3  30   0       39.37       45.13      6.76 o 
   1  31   0        9.80       12.97      6.49 o 
   2  31   0       21.35       32.18      7.06 o 
   3  31   0       24.79       36.99      7.91 o 
   0  32   0      180.93      157.77     12.97 o 
   1  32   0       81.42       82.82      6.75 o 
   2  32   0        3.69        6.28      6.68 o 
   1  33   0       14.67       22.88      5.82 o 
   2  33   0       15.10       22.89      7.23 o 
   0  34   0      124.96      120.49     12.97 o 
   1  34   0       58.65       61.78      6.75 o 
  -6   1   1        7.41       21.11      6.07 o 
  -5   1   1      564.31      530.97      8.33 o 
  -4   1   1      670.70      646.23      8.63 o 
  -3   1   1      242.59      260.47      4.85 o 
  -2   1   1        6.62        8.15      1.48 o 
  -1   1   1      904.97      933.76     18.47 o 
   0   1   1       10.48       -1.97      1.97 o 
   1   1   1     6586.14     6558.97     45.65 o 
   2   1   1     1123.29     1168.88     10.55 o 
   3   1   1        5.12       31.44      3.36 o 
   4   1   1       48.82       51.56      4.06 o 
   5   1   1       10.86       18.85      4.15 o 
   6   1   1       12.19        1.94      5.71 o 
  -6   2   1       96.57      107.48      7.64 o 
  -5   2   1      350.90      354.92      7.01 o 
  -4   2   1       73.60       88.11      6.21 o 
  -3   2   1     1854.54     1794.28     17.52 o 
  -2   2   1      827.37      714.83      7.45 o 
  -1   2   1        2.48        8.97      0.67 o 
   0   2   1     2677.69     1840.89    118.33 o 
   1   2   1      680.44      839.37      6.56 o 
   2   2   1     2553.09     2560.80     21.17 o 
   3   2   1      991.08      984.60     11.06 o 
   4   2   1        8.63       38.09      3.91 o 
   5   2   1        7.25       16.11      4.19 o 
   6   2   1        0.03       -0.97      5.69 o 
  -6   3   1        0.03       19.41      8.03 o 
  -5   3   1      141.30      143.42      6.32 o 
  -4   3   1     1744.07     1646.57     17.11 o 
  -3   3   1        0.41        6.41      2.58 o 
  -2   3   1    10051.82    10340.88     99.30 o 
  -1   3   1    12003.74    12486.98     80.76 o 
   0   3   1      810.25      783.46     19.41 o 
   1   3   1     9264.42     8701.65     63.57 o 
   2   3   1     7185.67     7473.40     69.52 o 
   3   3   1       10.34       27.31      3.32 o 
   4   3   1      865.32      843.56     10.57 o 
   5   3   1       50.89       59.48      5.04 o 
   6   3   1        4.80        1.48      5.89 o 
  -6   4   1        2.73       14.17      6.12 o 
  -5   4   1      386.46      371.72      8.66 o 
  -4   4   1      163.21      193.95      5.42 o 
  -3   4   1     2359.62     2276.03     21.83 o 
  -2   4   1     4910.83     4504.18     38.07 o 
  -1   4   1      100.79      116.14      2.14 o 
   0   4   1    11264.51    11279.06    255.20 o 
   1   4   1     2933.15     3416.71     25.16 o 
   2   4   1     1261.85     1122.63     10.82 o 
   3   4   1     1404.55     1252.24     13.39 o 
   4   4   1        4.85       17.37      3.85 o 
   5   4   1      164.44      194.95      9.22 o 
   6   4   1        6.46        6.33      7.73 o 
  -6   5   1        4.27       28.47      6.60 o 
  -5   5   1       17.37        8.44      5.96 o 
  -4   5   1      307.50      294.92      6.15 o 
  -3   5   1      232.06      236.21      5.49 o 
  -2   5   1    10052.13    10141.00     85.39 o 
  -1   5   1    52305.45    54030.41   1122.21 o 
   0   5   1     1566.00     1775.28     12.75 o 
   1   5   1    14747.94    14298.13    104.58 o 
   2   5   1     2215.77     2113.72     20.06 o 
   3   5   1      350.47      435.78      8.14 o 
   4   5   1      258.98      282.09      6.16 o 
   5   5   1       53.69       51.22      4.62 o 
   6   5   1        0.69        5.68      8.09 o 
  -6   6   1       61.99       79.64      7.22 o 
  -5   6   1        2.33       -5.64      5.64 o 
  -4   6   1      407.30      353.79      6.59 o 
  -3   6   1     6480.78     6436.03     58.17 o 
  -2   6   1     7660.14     7212.97     60.49 o 
  -1   6   1    20747.11    21742.03    175.32 o 
   1   6   1     1838.00     2122.36     19.15 o 
   2   6   1     6594.18     6496.61     62.89 o 
   3   6   1     2767.22     2654.02     25.51 o 
   4   6   1       97.06       70.60      4.38 o 
   5   6   1       41.34       84.56      5.06 o 
   6   6   1       63.88       69.15      7.39 o 
  -6   7   1       35.42       58.27      8.11 o 
  -5   7   1       64.24       59.71      6.85 o 
  -4   7   1     2356.87     2279.98     22.66 o 
  -3   7   1     1182.90     1227.68     12.89 o 
  -2   7   1     6407.11     6495.34     98.19 o 
  -1   7   1     7947.72     7909.74     67.83 o 
   0   7   1     4020.13     3958.73     32.53 o 
   1   7   1    13669.05    13006.68    114.15 o 
   2   7   1     4671.77     4539.87     44.51 o 
   3   7   1       79.77      159.37      8.70 o 
   4   7   1      627.82      664.29     11.65 o 
   5   7   1        4.16       33.66      6.07 o 
   6   7   1       75.19      107.92      8.03 o 
  -6   8   1        7.97       11.42      6.76 o 
  -5   8   1      422.26      429.86      8.30 o 
  -4   8   1       16.78       43.74      4.61 o 
  -3   8   1     3416.92     3206.81     35.52 o 
  -2   8   1     2938.73     2761.04     27.53 o 
  -1   8   1     2221.10     2554.49     24.45 o 
   0   8   1     6827.85     6645.09     54.53 o 
   1   8   1     1223.75     1342.59     14.00 o 
   2   8   1     1809.96     1708.52     18.03 o 
   3   8   1     2539.47     2400.88     26.44 o 
   4   8   1        0.02       26.93      4.24 o 
   5   8   1      264.71      278.92     10.22 o 
  -6   9   1       25.21       49.96      8.00 o 
  -5   9   1        6.88        5.10      3.95 o 
  -4   9   1      357.03      356.93      6.69 o 
  -3   9   1      460.40      485.37      7.45 o 
  -2   9   1      167.26      155.47      7.33 o 
  -1   9   1     3007.89     2792.87     25.32 o 
   0   9   1       37.55      131.58      4.23 o 
   1   9   1     7336.46     7203.64     69.30 o 
   2   9   1     1681.50     1554.99     16.60 o 
   3   9   1      874.22      943.68     11.93 o 
   4   9   1      873.79      825.70     11.50 o 
   5   9   1       61.20       50.35      5.53 o 
  -6  10   1       13.27       19.83      7.47 o 
  -5  10   1        0.45        2.88      4.17 o 
  -4  10   1      111.61      107.02      8.81 o 
  -3  10   1      632.92      592.04      8.35 o 
  -2  10   1     1006.14      921.08     11.34 o 
  -1  10   1      324.59      404.65      5.16 o 
   0  10   1    12111.98    12078.58    109.95 o 
   1  10   1     1457.37     1543.70     15.12 o 
   2  10   1     2834.77     2769.09     28.05 o 
   3  10   1     1036.69     1020.12     12.70 o 
   4  10   1       12.12       31.92      4.40 o 
   5  10   1        1.68        5.35      5.03 o 
  -6  11   1       34.35       72.39      8.41 o 
  -5  11   1       19.47       27.89      4.56 o 
  -4  11   1       72.44       99.77      5.15 o 
  -3  11   1        1.77       21.11      3.52 o 
  -2  11   1     1200.02     1356.65     15.80 o 
  -1  11   1     1747.91     1734.67     19.25 o 
   0  11   1       32.63      104.95     17.56 o 
   1  11   1     1038.96     1051.80     12.49 o 
   2  11   1       15.45       77.65      4.67 o 
   3  11   1      424.37      550.26      8.60 o 
   4  11   1      120.97      151.84      7.73 o 
   5  11   1        7.02        1.18      4.91 o 
  -6  12   1       37.21       62.18      8.80 o 
  -5  12   1      103.11      112.87      6.64 o 
  -4  12   1      308.14      326.78      6.99 o 
  -3  12   1       12.41       16.18      3.26 o 
  -2  12   1      191.49      203.92      4.95 o 
  -1  12   1      174.51      125.95      3.59 o 
   0  12   1      213.46      205.07      3.83 o 
   1  12   1        3.51       21.37      2.78 o 
   2  12   1      139.05      179.35      4.76 o 
   3  12   1      392.34      370.32      7.15 o 
   4  12   1      224.49      267.44      6.91 o 
   5  12   1        1.32        4.74      5.03 o 
  -6  13   1        8.06       19.32      7.79 o 
  -5  13   1       11.87       24.10      5.37 o 
  -4  13   1       29.64       31.15      4.11 o 
  -3  13   1      212.18      243.40      5.69 o 
  -2  13   1      612.48      544.62      8.14 o 
  -1  13   1      158.16      156.84      3.98 o 
   0  13   1       77.67       79.81      3.11 o 
   1  13   1       20.13       39.49      3.03 o 
   2  13   1       70.49      120.31      4.60 o 
   3  13   1       56.15       68.99      6.52 o 
   4  13   1      180.88      168.81      6.45 o 
   5  13   1       40.45       41.15      5.62 o 
  -6  14   1        0.35       11.79      7.37 o 
  -5  14   1       70.63       84.53      6.37 o 
  -4  14   1      114.97      104.29      5.39 o 
  -3  14   1     1428.74     1365.92     15.63 o 
  -2  14   1       11.29       19.73      2.77 o 
  -1  14   1     1596.34     1595.88     18.23 o 
   0  14   1     1786.82     1702.45     17.94 o 
   1  14   1      188.63      235.57      5.32 o 
   2  14   1      351.00      388.83      6.69 o 
   3  14   1      395.51      381.60      7.25 o 
   4  14   1        0.41       14.13      4.27 o 
   5  14   1        6.20       11.48      5.46 o 
  -6  15   1        4.29       24.58     10.00 o 
  -5  15   1       23.60       24.60      5.43 o 
  -4  15   1      179.92      176.86      5.81 o 
  -3  15   1       50.11       59.52      4.24 o 
  -2  15   1     2416.97     2311.50     23.29 o 
  -1  15   1     2197.27     2174.44     24.31 o 
   0  15   1      569.82      627.26      8.32 o 
   1  15   1     5978.80     6089.44     64.63 o 
   2  15   1      938.85      914.32     11.36 o 
   3  15   1      225.95      267.62      6.48 o 
   4  15   1      150.21      160.68      6.15 o 
   5  15   1       10.49       14.44      5.69 o 
  -5  16   1        0.27        7.55      5.07 o 
  -4  16   1       97.69       95.48      5.20 o 
  -3  16   1      878.90      786.79     10.61 o 
  -2  16   1     1145.05     1193.82     13.33 o 
  -1  16   1     1044.11     1053.09     13.10 o 
   0  16   1     8972.04     9016.91     88.89 o 
   1  16   1     1180.26     1266.39     13.82 o 
   2  16   1     1029.46     1064.72     12.07 o 
   3  16   1      272.86      276.86      6.45 o 
   4  16   1        0.06       15.68      4.34 o 
   5  16   1        0.72        5.60      5.21 o 
  -5  17   1       65.14       61.25      6.14 o 
  -4  17   1      356.11      366.33      7.53 o 
  -3  17   1      113.90      181.79      5.54 o 
  -2  17   1     1633.60     1579.04     16.91 o 
  -1  17   1     4098.16     3949.76     42.75 o 
   0  17   1       95.48      293.22     46.74 o 
   1  17   1     5426.85     5461.06     52.19 o 
   2  17   1     2111.46     1948.20     19.92 o 
   3  17   1       15.30       57.81      4.36 o 
   4  17   1      274.16      262.13      7.78 o 
   5  17   1       44.20       30.01      5.93 o 
  -5  18   1      116.23      134.50      7.31 o 
  -4  18   1       16.51       28.18      4.35 o 
  -3  18   1     1992.75     1831.56     20.25 o 
  -2  18   1     1272.37     1344.06     14.97 o 
  -1  18   1     1533.30     1674.85     19.78 o 
   0  18   1     4959.44     4894.03     49.17 o 
   1  18   1      960.40     1050.18     12.13 o 
   2  18   1      564.13      608.72      8.38 o 
   3  18   1     1334.77     1292.15     15.54 o 
   4  18   1       47.27       37.45      5.20 o 
   5  18   1       87.95      104.13      7.97 o 
  -5  19   1       17.02       25.61      5.87 o 
  -4  19   1      637.92      636.78     11.48 o 
  -3  19   1      123.44      218.14      6.71 o 
  -2  19   1     2333.27     2302.35     23.72 o 
  -1  19   1     3806.09     3711.69     40.59 o 
   1  19   1     1684.18     1685.80     17.93 o 
   2  19   1      607.72      544.77      7.84 o 
   3  19   1      159.47      253.43      8.18 o 
   4  19   1      461.61      464.03      9.91 o 
   5  19   1       24.16       22.76      8.05 o 
  -5  20   1      160.25      196.45      8.10 o 
  -4  20   1       23.53       73.60      5.79 o 
  -3  20   1      703.23      653.67      9.71 o 
  -2  20   1     1685.59     1777.72     19.13 o 
  -1  20   1      154.85      268.60      6.62 o 
   0  20   1     2700.04     2622.54     27.57 o 
   1  20   1       61.40       95.06      6.53 o 
   2  20   1      929.20      978.51     11.47 o 
   3  20   1      246.39      238.41      6.48 o 
   4  20   1       17.81       73.88      6.04 o 
   5  20   1       17.82       38.36     10.81 o 
  -5  21   1        6.90       15.42      7.05 o 
  -4  21   1      254.57      248.56      7.87 o 
  -3  21   1      526.31      579.31      9.18 o 
  -2  21   1      162.93      202.99      5.72 o 
  -1  21   1     2285.85     2287.48     26.33 o 
   0  21   1      125.63      217.30      5.90 o 
   1  21   1     1037.64     1031.66     12.42 o 
   2  21   1      236.45      220.06      5.91 o 
   3  21   1       25.29       73.82      5.00 o 
   4  21   1        0.51       -0.87      4.83 o 
  -5  22   1        1.68       14.91      7.35 o 
  -4  22   1        4.25       31.63      5.35 o 
  -3  22   1      215.33      222.63      6.32 o 
  -2  22   1      480.32      496.31      8.90 o 
  -1  22   1       89.22      160.05      5.93 o 
   0  22   1     1390.48     1429.98     17.76 o 
   1  22   1      265.62      266.51      6.12 o 
   2  22   1      254.85      307.10      6.79 o 
   3  22   1      252.97      206.58      6.95 o 
   4  22   1        3.83        2.06      4.91 o 
  -5  23   1        3.37       14.72      8.59 o 
  -4  23   1       34.45       59.14      5.73 o 
  -3  23   1       64.68      111.00      6.11 o 
  -2  23   1       35.52       49.28      4.05 o 
  -1  23   1      334.49      383.24      7.64 o 
   0  23   1       82.92      127.03      5.59 o 
   1  23   1      164.91      180.15      5.44 o 
   2  23   1      152.26      142.51      5.65 o 
   3  23   1        1.37       19.61      4.70 o 
   4  23   1        0.57       -0.58      5.15 o 
  -4  24   1      143.72      162.41      7.31 o 
  -3  24   1       83.96       88.23      5.95 o 
  -2  24   1       31.25       36.17      3.98 o 
  -1  24   1      223.42      215.45      6.35 o 
   0  24   1       23.77       30.73      4.24 o 
   1  24   1       17.12       22.59      3.80 o 
   2  24   1       18.50       39.48      4.82 o 
   3  24   1       80.98       85.08      5.98 o 
   4  24   1      107.92      108.26      8.00 o 
  -4  25   1       17.44       22.61      5.39 o 
  -3  25   1        0.60       -0.94      4.48 o 
  -2  25   1       77.06       81.29      5.34 o 
  -1  25   1       12.66       19.37      4.13 o 
   0  25   1       10.84       15.00      4.16 o 
   1  25   1       22.66       36.39      4.15 o 
   2  25   1      139.31      121.29      6.12 o 
   3  25   1      108.68       96.76      6.19 o 
   4  25   1        0.60        5.60      6.03 o 
  -4  26   1       22.51       38.36      5.97 o 
  -3  26   1       77.20       83.02      6.04 o 
  -2  26   1       22.88       48.55      5.07 o 
  -1  26   1      107.31       98.27      5.57 o 
   0  26   1      392.60      369.76      8.12 o 
   1  26   1       80.03       84.34      5.36 o 
   2  26   1        7.57       11.55      4.47 o 
   3  26   1        7.35        9.76      4.88 o 
   4  26   1        0.40        3.43      6.12 o 
  -4  27   1       37.41       47.69      6.72 o 
  -3  27   1       18.60       21.21      5.28 o 
  -2  27   1      323.30      296.71      7.81 o 
  -1  27   1      562.16      524.60     11.20 o 
   0  27   1       37.78       55.53      5.76 o 
   1  27   1      236.25      258.65      7.24 o 
   2  27   1       67.86       82.89      5.78 o 
   3  27   1        2.51        6.65      5.03 o 
  -4  28   1       35.87       59.60      9.35 o 
  -3  28   1      250.18      246.52      8.24 o 
  -2  28   1       32.93       65.45      5.49 o 
  -1  28   1      175.45      183.51      7.73 o 
   0  28   1      558.33      529.89     11.52 o 
   1  28   1       86.74       98.47      5.95 o 
   2  28   1      139.27      163.53      6.97 o 
   3  28   1      121.42      125.01      7.75 o 
  -3  29   1        4.13        8.87      5.20 o 
  -2  29   1      512.31      438.26      9.47 o 
  -1  29   1      485.18      465.55     11.06 o 
   0  29   1        6.48       32.53      5.70 o 
   1  29   1      317.09      316.91      7.99 o 
   2  29   1      292.34      268.02      8.13 o 
   3  29   1        0.25       13.85      6.18 o 
  -3  30   1       93.48       95.57      7.66 o 
  -2  30   1      146.66      175.74      7.22 o 
  -1  30   1       16.00       39.62      6.08 o 
   0  30   1      202.16      210.52      8.35 o 
   1  30   1       14.33       29.88      5.54 o 
   2  30   1      117.16      167.89      7.22 o 
   3  30   1      102.79       99.34      9.31 o 
  -3  31   1       35.37       77.31      7.26 o 
  -2  31   1       87.30       92.12      6.51 o 
  -1  31   1      255.48      286.39      9.56 o 
   0  31   1       40.56       75.06      6.90 o 
   1  31   1      445.59      460.81      9.69 o 
   2  31   1       98.75       97.28      7.69 o 
  -2  32   1      121.34      144.79      7.79 o 
  -1  32   1       58.00       73.35      7.15 o 
   0  32   1      275.55      282.37      9.48 o 
   1  32   1        1.08       17.68      5.71 o 
   2  32   1       73.54      116.45      7.98 o 
  -2  33   1       58.73       67.26      7.04 o 
  -1  33   1      122.79      155.38      9.35 o 
   0  33   1        8.74       27.76      7.06 o 
   1  33   1       81.15       95.74      9.15 o 
  -1  34   1       26.89       29.49      7.26 o 
   0  34   1      157.56      156.36      9.74 o 
   1  34   1       33.83       46.10      8.00 o 
  -6   0   2        9.61       20.26      9.46 o 
  -5   0   2       78.00       73.53      6.19 o 
  -4   0   2     1710.99     1627.17     23.63 o 
  -3   0   2    10094.41     9938.08    125.16 o 
  -2   0   2     7098.65     6894.77     76.70 o 
   0   0   2    29369.43    30366.71    884.48 o 
   1   0   2      823.47      920.01     17.84 o 
   2   0   2     6464.66     6267.35     79.48 o 
   3   0   2     2581.01     2411.80     33.05 o 
   4   0   2       48.00       27.96      8.75 o 
   5   0   2        0.97        3.80      7.66 o 
  -6   1   2       63.46       90.61      8.89 o 
  -5   1   2       13.33       17.45      3.68 o 
  -4   1   2     1614.14     1598.37     16.49 o 
  -3   1   2      661.41      549.50      7.73 o 
  -2   1   2     8419.95     8684.68     67.14 o 
  -1   1   2    14340.79    15754.73    373.89 o 
   0   1   2      119.90       61.56      3.91 o 
   1   1   2     8780.10     8133.52     59.88 o 
   2   1   2     2072.53     1809.94     17.43 o 
   3   1   2      287.20      342.44      6.39 o 
   4   1   2      348.64      392.18      7.15 o 
   5   1   2        3.38        3.73      5.27 o 
  -6   2   2       22.02       29.82      6.14 o 
  -5   2   2     1040.13     1001.08     12.00 o 
  -4   2   2      347.96      375.62      6.43 o 
  -3   2   2     4950.58     4799.09     43.53 o 
  -2   2   2     6054.59     5980.21     50.70 o 
  -1   2   2     2576.93     2858.15     32.92 o 
   0   2   2    12959.42    12762.33    137.11 o 
   1   2   2     3023.09     3380.90     26.56 o 
   2   2   2      586.23      530.38      6.72 o 
   3   2   2     1031.27      985.79     11.31 o 
   4   2   2       37.55       73.87      6.10 o 
   5   2   2      236.55      219.69      7.98 o 
  -6   3   2       35.00       57.29      6.55 o 
  -5   3   2       42.15       57.54      4.21 o 
  -4   3   2     1127.87     1070.10     12.01 o 
  -3   3   2      439.52      379.85     15.22 o 
  -2   3   2     2522.46     2621.13     20.83 o 
  -1   3   2     7665.90     8096.73    106.36 o 
   0   3   2      310.12      240.03      7.73 o 
   1   3   2    11344.16    11116.24     86.07 o 
   2   3   2     2462.72     2488.16     23.36 o 
   3   3   2      406.05      407.77      6.78 o 
   4   3   2      693.73      645.11      9.58 o 
   5   3   2       20.05       17.78      5.44 o 
  -6   4   2      186.21      168.56      8.11 o 
  -5   4   2       65.80       89.77      5.34 o 
  -4   4   2       87.02       90.99      4.28 o 
  -3   4   2       70.09       53.06      5.34 o 
  -2   4   2      540.04      455.64      4.81 o 
  -1   4   2      313.67      290.57      9.99 o 
   0   4   2    14861.13    15815.92    154.37 o 
   1   4   2     1028.82     1175.47      9.99 o 
   2   4   2     2854.35     2900.45     29.16 o 
   3   4   2      519.39      520.75      7.62 o 
   4   4   2        0.76       35.82      4.06 o 
   5   4   2        0.11        6.45      5.82 o 
  -6   5   2       25.53       41.46      6.39 o 
  -5   5   2      317.05      296.22      7.19 o 
  -4   5   2      100.83      105.35      4.42 o 
  -3   5   2       39.57       48.57      4.35 o 
  -2   5   2      667.15      828.27      7.36 o 
  -1   5   2     4610.72     4777.89     43.38 o 
   0   5   2      100.51      186.31      2.90 o 
   1   5   2     1966.77     1905.45     16.26 o 
   2   5   2      386.88      393.94      8.21 o 
   3   5   2        0.64       26.71      5.16 o 
   4   5   2        5.76       13.92      4.26 o 
   5   5   2       18.40       19.24      6.07 o 
  -6   6   2       79.08       95.80      8.73 o 
  -5   6   2        0.35       19.99      4.42 o 
  -4   6   2       30.03       36.97      3.55 o 
  -3   6   2      299.89      322.81      6.24 o 
  -2   6   2      771.92      757.95      7.43 o 
  -1   6   2      110.41      128.30      2.16 o 
   0   6   2      926.10      915.82      7.45 o 
   1   6   2      633.48      877.74      8.48 o 
   2   6   2       26.47       65.07      5.53 o 
   3   6   2        1.94        9.87      4.52 o 
   4   6   2       46.76       46.58      4.60 o 
   5   6   2        9.45       10.02      8.08 o 
  -6   7   2        4.58       11.50      6.27 o 
  -5   7   2      237.59      213.08      6.64 o 
  -4   7   2       50.80       56.00      3.72 o 
  -3   7   2       54.07       68.25      3.32 o 
  -2   7   2      125.13      222.13      3.99 o 
  -1   7   2        1.93        8.17      1.23 o 
   0   7   2        4.52       22.17      1.49 o 
   1   7   2     1279.84     1283.16     21.03 o 
   2   7   2      175.78      220.43      4.98 o 
   3   7   2       62.40       71.74      7.82 o 
   4   7   2        7.67       17.26      4.36 o 
   5   7   2       12.27        9.60      5.93 o 
  -6   8   2       50.07       47.21      6.61 o 
  -5   8   2       52.11       46.71      4.92 o 
  -4   8   2      287.62      260.25      5.74 o 
  -3   8   2     1895.76     1796.80     17.59 o 
  -2   8   2      893.06      859.77      9.36 o 
  -1   8   2      268.72      313.65      3.93 o 
   0   8   2     1258.66     1096.82     10.14 o 
   1   8   2        2.40       66.89      5.05 o 
   2   8   2      399.95      448.68      6.84 o 
   3   8   2      382.89      378.73      7.20 o 
   4   8   2       79.79       84.60      5.84 o 
   5   8   2        3.95        0.88      5.71 o 
  -6   9   2        0.01       -1.45      6.07 o 
  -5   9   2       25.58       23.52      4.56 o 
  -4   9   2      442.21      419.18      6.93 o 
  -3   9   2       40.97       74.58      3.80 o 
  -2   9   2     6443.89     6403.89     54.92 o 
  -1   9   2     5120.95     5286.69     43.41 o 
   0   9   2     2568.00     2629.88     21.19 o 
   1   9   2     5434.29     5419.11     45.63 o 
   2   9   2      874.04      861.14     10.48 o 
   3   9   2       64.08       96.60      5.06 o 
   4   9   2      347.33      357.72      8.43 o 
   5   9   2       59.47       45.69      6.56 o 
  -6  10   2        3.77        2.89      6.96 o 
  -5  10   2       75.67      102.22      7.25 o 
  -4  10   2       26.42       25.45      3.68 o 
  -3  10   2     2908.63     2769.80     28.15 o 
  -2  10   2     5389.41     5535.24     47.68 o 
  -1  10   2     1248.71     1228.61     15.66 o 
   0  10   2    14101.15    14486.34    143.06 o 
   1  10   2      810.63      944.46     10.07 o 
   2  10   2     1660.85     1726.45     18.47 o 
   3  10   2      463.63      446.55      7.87 o 
   4  10   2        0.35        9.57      4.75 o 
   5  10   2       14.50       40.17      6.56 o 
  -6  11   2        2.65        5.19      7.05 o 
  -5  11   2      241.47      215.91      7.41 o 
  -4  11   2     1033.96      984.61     12.38 o 
  -3  11   2      131.63      163.29      7.79 o 
  -2  11   2     7430.59     7551.65     80.40 o 
  -1  11   2    18377.14    18842.59    198.15 o 
   0  11   2      156.43      374.92     21.62 o 
   1  11   2     9945.27     9617.59     87.72 o 
   2  11   2     2443.24     2360.08     24.39 o 
   3  11   2      112.76      195.16      5.94 o 
   4  11   2      151.18      157.15      6.86 o 
   5  11   2        6.29       17.06      7.31 o 
  -6  12   2       28.28       30.40      7.56 o 
  -5  12   2      131.77      160.67      6.91 o 
  -4  12   2       84.16      107.46      5.36 o 
  -3  12   2     3333.83     3226.76     32.57 o 
  -2  12   2      574.78      541.27      7.92 o 
  -1  12   2     8700.16     8919.75     93.40 o 
   0  12   2    16706.42    16735.42    149.65 o 
   1  12   2     2292.55     2352.55     22.58 o 
   2  12   2     1688.04     1766.62     19.06 o 
   3  12   2     1693.51     1630.34     19.20 o 
   4  12   2        3.79        8.40      4.76 o 
   5  12   2      139.03      154.04      9.03 o 
  -6  13   2       10.20       21.13      7.56 o 
  -5  13   2      101.61      102.64      6.51 o 
  -4  13   2     1661.99     1609.99     18.21 o 
  -3  13   2       85.97      142.79      7.90 o 
  -2  13   2     6048.30     6395.36     63.56 o 
  -1  13   2     4661.36     4564.54     72.77 o 
   1  13   2     2942.85     2688.87     25.68 o 
   2  13   2     2147.00     2074.15     22.63 o 
   3  13   2        8.69      114.62      6.38 o 
   4  13   2      332.25      331.93      8.89 o 
   5  13   2        3.01        5.94      7.90 o 
  -6  14   2       41.95       52.62      8.19 o 
  -5  14   2      294.64      333.50     10.45 o 
  -4  14   2        1.68       37.63      7.64 o 
  -3  14   2     1842.69     1788.56     19.38 o 
  -2  14   2     1985.02     1949.63     20.62 o 
  -1  14   2      384.67      420.81     11.07 o 
   0  14   2     3032.22     2880.57     26.60 o 
   1  14   2      148.89      171.85      7.05 o 
   2  14   2     1785.65     1827.30     18.63 o 
   3  14   2     1152.54     1064.76     13.23 o 
   4  14   2        1.10       19.18      4.88 o 
   5  14   2       13.03       20.96      6.90 o 
  -6  15   2       45.13       82.48      8.58 o 
  -5  15   2       18.61       22.09      6.76 o 
  -4  15   2      540.22      512.17     10.29 o 
  -3  15   2      911.56      961.13     11.81 o 
  -2  15   2      194.41      249.42      5.06 o 
  -1  15   2     5048.31     4978.79     52.95 o 
   0  15   2      258.19      340.47      9.79 o 
   1  15   2     3016.60     2829.63     27.18 o 
   2  15   2      607.68      598.89      9.58 o 
   3  15   2      218.79      353.14      8.16 o 
   4  15   2       38.11       46.16      5.31 o 
   5  15   2        4.91       22.10      6.35 o 
  -6  16   2        6.21       14.49      7.68 o 
  -5  16   2        7.11       24.90      6.74 o 
  -4  16   2       10.51       33.63      4.66 o 
  -3  16   2      472.89      484.52      7.76 o 
  -2  16   2     1608.13     1534.13     18.22 o 
  -1  16   2      179.30      260.84     15.91 o 
   0  16   2     3597.33     3646.23     33.48 o 
   1  16   2      118.30      155.01      9.83 o 
   2  16   2      973.25     1036.67     12.70 o 
   3  16   2      311.60      286.28      7.54 o 
   4  16   2        0.97       10.74      4.94 o 
   5  16   2       12.04       24.54      6.82 o 
  -5  17   2       55.02       76.29      7.75 o 
  -4  17   2       47.60       78.25      5.61 o 
  -3  17   2      334.85      356.55      6.63 o 
  -2  17   2       69.40      123.98      4.99 o 
  -1  17   2      766.58      819.92     10.84 o 
   1  17   2      195.64      191.40      5.08 o 
   2  17   2        1.63       48.63     13.51 o 
   3  17   2        8.65      103.98     10.01 o 
   4  17   2       16.69       23.28      5.93 o 
   5  17   2        3.75       -6.19      7.00 o 
  -5  18   2      106.86      123.32     11.37 o 
  -4  18   2      406.79      414.14      8.99 o 
  -3  18   2       79.19       77.45      4.36 o 
  -2  18   2      376.13      354.40      6.91 o 
  -1  18   2      452.57      418.87      7.18 o 
   0  18   2       15.48       33.06      3.33 o 
   1  18   2       36.51       51.54      3.67 o 
   2  18   2      494.48      452.68      7.19 o 
   3  18   2      597.87      533.44      9.38 o 
   4  18   2       83.09       89.33      7.27 o 
  -5  19   2       62.23       73.62      7.96 o 
  -4  19   2      173.40      132.76      6.48 o 
  -3  19   2       32.69       36.31      4.97 o 
  -2  19   2      855.79      789.54     11.22 o 
  -1  19   2      223.40      222.89      5.37 o 
   0  19   2       24.42       51.68      3.60 o 
   1  19   2       86.31      112.23      5.73 o 
   2  19   2      207.88      219.42      5.96 o 
   3  19   2       64.29       75.15      5.22 o 
   4  19   2        0.84        5.15      5.78 o 
  -5  20   2        5.03       17.87      6.97 o 
  -4  20   2       24.89       29.97      5.07 o 
  -3  20   2      236.45      210.05      7.35 o 
  -2  20   2        0.04       10.11      3.62 o 
  -1  20   2     1173.25     1091.32     13.16 o 
   0  20   2     1036.56     1042.18     12.56 o 
   1  20   2       11.00       21.84      3.97 o 
   2  20   2       28.46       41.67      4.21 o 
   3  20   2        8.52       15.60      4.70 o 
   4  20   2        2.56        1.42      5.78 o 
  -5  21   2       90.23      112.00      8.87 o 
  -4  21   2       26.44       31.08      5.14 o 
  -3  21   2       68.14       56.66      5.62 o 
  -2  21   2      913.76      846.36     13.99 o 
  -1  21   2     1364.23     1337.73     15.51 o 
   0  21   2       49.94      105.73      4.90 o 
   1  21   2      894.31      896.95     12.48 o 
   2  21   2       27.46       40.24      4.27 o 
   3  21   2       10.76       27.39      4.97 o 
   4  21   2        0.41        5.48      6.03 o 
  -5  22   2       12.92       31.16      7.21 o 
  -4  22   2       89.13       98.74      6.36 o 
  -3  22   2      417.64      378.82      9.68 o 
  -2  22   2      271.72      305.42      8.30 o 
  -1  22   2      420.54      424.62      7.72 o 
   0  22   2     2073.41     2075.68     22.58 o 
   1  22   2      119.36      149.59      6.70 o 
   2  22   2      258.63      282.27      7.56 o 
   3  22   2       57.49       70.25      5.64 o 
   4  22   2        0.12       16.60      6.35 o 
  -5  23   2       26.22       36.82      7.90 o 
  -4  23   2      260.42      268.67      9.65 o 
  -3  23   2        1.03       25.10      5.34 o 
  -2  23   2     1081.72      996.76     16.18 o 
  -1  23   2     1251.73     1165.58     16.20 o 
   0  23   2       26.84      103.92     22.42 o 
   1  23   2     1208.68     1166.79     17.98 o 
   2  23   2      453.17      421.20      8.94 o 
   3  23   2       38.88       78.07      5.99 o 
   4  23   2      168.56      142.19      8.42 o 
  -5  24   2      131.78      135.62     14.59 o 
  -4  24   2        0.12       19.01      6.46 o 
  -3  24   2      948.87      847.13     15.04 o 
  -2  24   2      788.07      776.12     13.79 o 
  -1  24   2       89.36      135.81      6.58 o 
   0  24   2      782.01      798.24     13.70 o 
   1  24   2      125.02      169.82      7.33 o 
   2  24   2      251.20      313.37      8.04 o 
   3  24   2      329.24      313.42      9.06 o 
   4  24   2        1.04       16.65      6.44 o 
  -4  25   2      188.04      208.93      9.58 o 
  -3  25   2       89.37      156.53      7.85 o 
  -2  25   2      254.30      271.30      8.36 o 
  -1  25   2      366.39      362.61      9.17 o 
   0  25   2       76.11      124.68      5.76 o 
   1  25   2      854.71      854.63     14.75 o 
   2  25   2      208.74      178.33      6.87 o 
   3  25   2       95.43      147.34      8.25 o 
  -4  26   2        6.28       34.24      7.09 o 
  -3  26   2      263.72      257.18      8.80 o 
  -2  26   2      358.90      386.66      9.81 o 
  -1  26   2       83.38      111.95      6.71 o 
   0  26   2      767.09      742.43     11.59 o 
   1  26   2      126.03      126.73      6.95 o 
   2  26   2       71.00      117.53      6.36 o 
   3  26   2       15.81       17.30      6.18 o 
  -4  27   2      112.48      117.42      8.95 o 
  -3  27   2      152.89      201.01      8.36 o 
  -2  27   2      133.11      140.73      7.27 o 
  -1  27   2      534.45      564.84     11.76 o 
   0  27   2        9.08       39.70      4.71 o 
   1  27   2      175.72      193.19      7.79 o 
   2  27   2       46.83       32.12      5.20 o 
   3  27   2        3.70       19.21      6.36 o 
  -4  28   2        0.25       11.76      7.03 o 
  -3  28   2      160.39      155.66     10.49 o 
  -2  28   2      218.54      242.80      8.55 o 
  -1  28   2      109.22      140.66      7.46 o 
   0  28   2      594.22      566.24     11.78 o 
   1  28   2       71.02       76.17      6.56 o 
   2  28   2       48.62       79.34      6.17 o 
   3  28   2       52.97       37.12      6.99 o 
  -3  29   2       80.23      103.83      9.98 o 
  -2  29   2        1.29        9.12      5.53 o 
  -1  29   2      324.49      335.96      9.43 o 
   0  29   2       70.33      103.40      6.18 o 
   1  29   2       42.12       61.38      6.46 o 
   2  29   2       10.46        8.70      5.93 o 
  -3  30   2       25.09       30.86     11.08 o 
  -2  30   2       69.73       81.09      7.00 o 
  -1  30   2      131.99      138.17      7.59 o 
   0  30   2        0.27        6.01      4.62 o 
   1  30   2        0.59        5.39      6.75 o 
   2  30   2       19.33       21.19      7.36 o 
  -3  31   2       30.76       38.48      9.19 o 
  -2  31   2       85.18       96.58      9.86 o 
  -1  31   2        1.49        3.17      5.53 o 
   0  31   2       31.49       40.86      5.34 o 
   1  31   2       12.50       11.40      7.56 o 
   2  31   2        3.28        0.70      6.10 o 
  -2  32   2       18.18       19.49      6.50 o 
  -1  32   2       24.96       27.56      8.09 o 
   0  32   2       79.80       83.44      8.96 o 
   1  32   2        6.07        1.27      7.39 o 
  -2  33   2       35.21       33.89      8.06 o 
  -1  33   2       37.46       43.63      8.90 o 
   0  33   2        2.48       17.81      8.00 o 
   1  33   2       40.38       51.36     17.56 o 
  -1  34   2      123.54      118.17     10.09 o 
   0  34   2      168.75      146.76     11.35 o 
  -6   1   3        4.24        5.09      5.37 o 
  -5   1   3      161.21      131.19      6.58 o 
  -4   1   3       42.40       48.22      3.12 o 
  -3   1   3      241.55      282.72      4.36 o 
  -2   1   3      179.29      162.77      2.71 o 
  -1   1   3     2148.84     2071.07     44.70 o 
   0   1   3     1139.70     1371.05     18.12 o 
   1   1   3      887.10      914.72      9.41 o 
   2   1   3      267.88      301.79      7.21 o 
   3   1   3       68.18      123.96      6.36 o 
   4   1   3       57.39       67.45      5.77 o 
   5   1   3       34.19       27.94      8.10 o 
  -6   2   3       46.60       51.05      6.34 o 
  -5   2   3       10.69       14.91      4.85 o 
  -4   2   3        7.61       10.96      2.86 o 
  -3   2   3      124.92       86.61      2.97 o 
  -2   2   3      106.47       88.70      3.14 o 
  -1   2   3     1821.23     1957.92     36.39 o 
   0   2   3     4288.13     4196.46     45.22 o 
   1   2   3      161.28      207.62      3.97 o 
   2   2   3     1153.85     1098.96     12.42 o 
   3   2   3      719.89      674.60      8.89 o 
   4   2   3       48.78       48.43      9.25 o 
   5   2   3        2.70        7.67      7.06 o 
  -6   3   3        3.67        6.42      5.53 o 
  -5   3   3        3.16       12.03      4.98 o 
  -4   3   3      813.43      748.07      9.01 o 
  -3   3   3       97.99       89.73      3.23 o 
  -2   3   3     6360.36     6920.89     57.49 o 
  -1   3   3     2628.59     2655.18     33.64 o 
   0   3   3     3130.21     3010.23     32.75 o 
   1   3   3     3817.31     3849.56     30.25 o 
   2   3   3      560.45      486.66     10.28 o 
   3   3   3      123.37      141.54      9.51 o 
   4   3   3      403.16      376.24     10.23 o 
   5   3   3        4.38        8.38      7.06 o 
  -6   4   3        8.26       15.50      5.77 o 
  -5   4   3      442.77      437.17      9.54 o 
  -4   4   3        0.45       11.67      2.89 o 
  -3   4   3     5526.01     5371.03     57.30 o 
  -2   4   3     3901.88     4284.51     38.34 o 
  -1   4   3     6282.38     6603.49     78.40 o 
   0   4   3    10267.27     9988.45    106.90 o 
   1   4   3       74.85       90.81      5.68 o 
   2   4   3     1180.75     1139.51     29.93 o 
   3   4   3      477.57      493.61      9.22 o 
   4   4   3        2.22        7.98      6.34 o 
   5   4   3       30.64       42.10      8.64 o 
  -6   5   3        0.09        6.79      5.59 o 
  -5   5   3      596.90      527.10     10.63 o 
  -4   5   3     2422.36     2281.45     22.12 o 
  -3   5   3      334.48      299.52      4.31 o 
  -2   5   3     5500.10     5652.61     46.30 o 
  -1   5   3    14506.75    15313.61    169.60 o 
   0   5   3       26.03      100.32      5.39 o 
   1   5   3     9799.54     9562.40     76.41 o 
   2   5   3     1908.79     1724.71     20.70 o 
   3   5   3      121.89      180.38      6.99 o 
   4   5   3       30.09       44.33      6.18 o 
   5   5   3        2.89        8.62      7.23 o 
  -6   6   3        4.35       15.05      5.92 o 
  -5   6   3        3.87       13.88      5.29 o 
  -4   6   3      660.55      699.81      8.84 o 
  -3   6   3     4068.92     3865.18     32.49 o 
  -2   6   3     1390.73     1297.62     11.40 o 
  -1   6   3     4500.56     4488.99     45.22 o 
   0   6   3    18556.39    18641.68    161.24 o 
   1   6   3     1194.15     1264.29     11.26 o 
   2   6   3     3446.02     3393.52     38.24 o 
   3   6   3     1317.11     1226.74     16.40 o 
   4   6   3        0.06        5.28      8.50 o 
   5   6   3       54.11       84.37      9.15 o 
  -6   7   3       62.01       96.57      7.08 o 
  -5   7   3        6.48       18.60      5.29 o 
  -4   7   3     1278.26     1214.29     14.65 o 
  -3   7   3       79.88       58.98      4.49 o 
  -2   7   3     7022.95     7453.62     67.69 o 
  -1   7   3    11233.20    11932.18    119.41 o 
   0   7   3      644.32     1019.65      9.73 o 
   1   7   3     3195.05     2963.83     24.61 o 
   2   7   3     1361.24     1291.08     18.87 o 
   3   7   3      122.20      193.23      6.54 o 
   4   7   3      339.47      303.46      9.29 o 
   5   7   3       45.10       15.34      7.61 o 
  -6   8   3      146.50      151.39      8.02 o 
  -5   8   3      869.88      854.32     14.05 o 
  -4   8   3       37.35       60.74      6.29 o 
  -3   8   3     4421.33     4530.16     41.18 o 
  -2   8   3     4256.01     4198.17     38.81 o 
  -1   8   3      591.91      564.66      5.24 o 
   0   8   3     5875.81     5485.53     42.65 o 
   1   8   3     1175.20     1228.83     12.57 o 
   2   8   3      618.88      641.62     10.29 o 
   3   8   3      487.66      441.04      8.60 o 
   4   8   3        3.67       24.95      7.75 o 
   5   8   3       19.09       18.94     11.35 o 
  -6   9   3      118.23      146.78      7.91 o 
  -5   9   3       74.10       84.83      6.53 o 
  -4   9   3      970.73      945.45     12.27 o 
  -3   9   3      644.95      632.47     12.78 o 
  -2   9   3     1083.33     1175.38     12.77 o 
  -1   9   3     5075.37     5195.53     45.31 o 
   0   9   3       37.00       94.13      5.63 o 
   1   9   3     5335.32     5063.70     46.86 o 
   2   9   3      916.15      931.53     12.85 o 
   3   9   3      187.42      267.18      9.51 o 
   4   9   3       55.83       66.22      6.50 o 
   5   9   3        6.00        7.36      7.83 o 
  -6  10   3       65.41       73.95      7.99 o 
  -5  10   3       78.85       92.08      6.56 o 
  -4  10   3        7.46        8.97      4.52 o 
  -3  10   3      786.57      828.41     13.80 o 
  -2  10   3     2726.03     2584.47     26.42 o 
  -1  10   3      142.92      168.21      4.19 o 
   0  10   3     4447.37     4262.56     35.89 o 
   1  10   3      302.80      372.19      8.89 o 
   2  10   3      662.35      800.09     11.64 o 
   3  10   3      176.65      186.59      6.38 o 
   4  10   3        1.50        9.44      5.55 o 
   5  10   3        0.47       -3.30      9.19 o 
  -6  11   3       19.09       29.94      7.69 o 
  -5  11   3        3.28        0.43      5.91 o 
  -4  11   3      162.39      162.37      5.96 o 
  -3  11   3      644.60      558.97      8.01 o 
  -2  11   3      224.78      270.19      4.79 o 
  -1  11   3      837.63      867.54      8.51 o 
   0  11   3      202.05      343.19      5.71 o 
   1  11   3      453.24      422.49      6.16 o 
   2  11   3      289.83      322.64      6.82 o 
   3  11   3       83.50       76.39      6.00 o 
   4  11   3       19.36       28.06      5.87 o 
   5  11   3       10.79       -5.82      7.14 o 
  -6  12   3       31.00       35.73      7.47 o 
  -5  12   3       43.94       69.77      7.25 o 
  -4  12   3      586.88      568.31      9.74 o 
  -3  12   3       59.75       84.53      3.81 o 
  -2  12   3     1414.28     1306.91     14.38 o 
  -1  12   3      310.44      329.41      4.66 o 
   0  12   3      151.50      215.55      3.92 o 
   1  12   3       61.24      123.81      3.97 o 
   2  12   3      800.88      726.70     10.36 o 
   3  12   3       85.79       98.36      5.72 o 
   4  12   3        7.13       15.01      5.78 o 
   5  12   3        4.80       -1.66      7.38 o 
  -6  13   3       20.65       33.38      7.53 o 
  -5  13   3      289.32      240.39      9.51 o 
  -4  13   3      310.18      265.31      6.89 o 
  -3  13   3        4.58        7.74      2.66 o 
  -2  13   3      271.65      223.97      4.76 o 
  -1  13   3       57.14       64.67      3.02 o 
   0  13   3      293.86      289.63      4.60 o 
   1  13   3      715.54      775.19      8.88 o 
   2  13   3      450.79      462.05      8.12 o 
   3  13   3       99.76       90.21      6.59 o 
   4  13   3        7.22       12.26      5.64 o 
  -6  14   3       15.10       17.25      7.47 o 
  -5  14   3       34.21       24.96      6.70 o 
  -4  14   3       23.58       29.90      4.24 o 
  -3  14   3     1371.61     1225.53     17.85 o 
  -2  14   3      532.53      514.79     10.22 o 
  -1  14   3     1319.88     1258.42     14.69 o 
   0  14   3      756.32      795.64      8.63 o 
   1  14   3       29.53       81.86      4.03 o 
   2  14   3       20.86       13.81      4.03 o 
   3  14   3       55.68       82.21      6.49 o 
   4  14   3       47.00       55.67      6.59 o 
  -6  15   3        5.27       12.87      7.25 o 
  -5  15   3        7.22       13.85      6.27 o 
  -4  15   3       84.91       81.46      6.39 o 
  -3  15   3       25.74       44.39      4.32 o 
  -2  15   3     2970.87     2791.21     35.66 o 
  -1  15   3     1774.28     1816.96     19.51 o 
   0  15   3      522.77      571.81      7.95 o 
   1  15   3     1035.27     1036.65     11.36 o 
   2  15   3      107.01      120.05      5.41 o 
   3  15   3        9.90       18.96      7.86 o 
   4  15   3      114.20      129.42      7.78 o 
  -6  16   3      113.31      123.82      9.44 o 
  -5  16   3       89.22       91.41      7.87 o 
  -4  16   3      165.41      146.22      7.69 o 
  -3  16   3     2309.19     2162.11     26.54 o 
  -2  16   3     1881.74     1905.52     21.78 o 
  -1  16   3      755.57      785.29     11.31 o 
   0  16   3     3947.58     4034.63     46.37 o 
   1  16   3      340.75      391.58      7.05 o 
   2  16   3      194.84      242.04      6.16 o 
   3  16   3       31.82       41.19      5.60 o 
   4  16   3        7.62       26.32      6.27 o 
  -5  17   3      121.37      129.31      8.21 o 
  -4  17   3      513.17      496.28     11.57 o 
  -3  17   3       37.10      111.67     10.15 o 
  -2  17   3     4024.10     3830.21     48.35 o 
  -1  17   3     4440.59     4467.93     51.12 o 
   0  17   3       22.13      115.80      9.19 o 
   1  17   3     2610.42     2466.40     27.10 o 
   2  17   3      463.81      453.77      8.14 o 
   3  17   3      158.14      207.31      7.48 o 
   4  17   3      139.66      128.71      8.10 o 
  -5  18   3      141.74      165.59      8.92 o 
  -4  18   3       76.27       69.81      6.90 o 
  -3  18   3     2158.17     2014.12     31.68 o 
  -2  18   3      985.59      966.11     15.01 o 
  -1  18   3     1024.07     1058.54     16.30 o 
   0  18   3     3478.95     3369.05     39.33 o 
   1  18   3      281.48      351.14     15.99 o 
   2  18   3      647.21      732.75     10.71 o 
   3  18   3      427.48      382.78     10.37 o 
   4  18   3        0.03       15.80      6.27 o 
  -5  19   3       32.31       47.94      7.80 o 
  -4  19   3      532.80      529.23     12.29 o 
  -3  19   3      154.27      200.62      6.09 o 
  -2  19   3      440.91      443.06      9.24 o 
  -1  19   3      928.64      945.85     13.43 o 
   0  19   3      102.99      208.26      6.29 o 
   1  19   3     2211.09     2122.38     31.74 o 
   2  19   3      747.33      686.02     10.51 o 
   3  19   3       40.94      106.73      7.84 o 
   4  19   3       72.49       72.39      8.92 o 
  -5  20   3      121.74      149.04      9.12 o 
  -4  20   3        3.76       26.78      6.20 o 
  -3  20   3      230.01      265.15      6.83 o 
  -2  20   3      383.18      367.42      8.55 o 
  -1  20   3      106.40      141.37      6.97 o 
   0  20   3     1887.04     1758.79     22.25 o 
   1  20   3      216.74      245.21     14.43 o 
   2  20   3      583.66      687.48     10.57 o 
   3  20   3      217.09      161.58      8.16 o 
   4  20   3        0.67       11.05      7.53 o 
  -5  21   3        7.07        9.97      6.71 o 
  -4  21   3      410.13      395.14     10.98 o 
  -3  21   3      368.36      365.28      7.81 o 
  -2  21   3      286.36      322.53      8.30 o 
  -1  21   3     1724.58     1648.17     21.18 o 
   0  21   3      113.93      165.20      8.77 o 
   1  21   3      489.35      502.51      9.21 o 
   2  21   3       93.95      111.17      6.43 o 
   3  21   3       20.76       56.97      6.63 o 
   4  21   3        1.39       -0.78      7.53 o 
  -5  22   3        5.85        9.63      7.01 o 
  -4  22   3       38.82       70.10      7.15 o 
  -3  22   3      275.09      282.11      8.61 o 
  -2  22   3      273.61      301.84      8.17 o 
  -1  22   3      543.83      607.54     10.44 o 
   0  22   3      848.89      754.13     11.69 o 
   1  22   3        0.39       32.73      4.28 o 
   2  22   3      204.38      242.60      8.65 o 
   3  22   3       98.19       83.22      7.16 o 
  -5  23   3       40.84       60.78      8.04 o 
  -4  23   3       66.45       88.78      7.72 o 
  -3  23   3      302.68      301.50      8.80 o 
  -2  23   3      160.91      197.46      7.95 o 
  -1  23   3      731.13      766.53     15.68 o 
   0  23   3       58.38      113.21      7.64 o 
   1  23   3        1.41        7.71      4.17 o 
   2  23   3        4.03       35.91      5.82 o 
   3  23   3        0.93       20.43      6.12 o 
  -4  24   3      180.09      165.23      8.73 o 
  -3  24   3       25.92       43.62      5.99 o 
  -2  24   3      424.40      437.38      9.94 o 
  -1  24   3      410.10      393.83      9.36 o 
   0  24   3        6.84       22.73      4.97 o 
   1  24   3       27.17       23.57      6.03 o 
   2  24   3       32.72       33.16      5.87 o 
   3  24   3       11.13       11.06      6.12 o 
  -4  25   3        9.78       16.71      6.65 o 
  -3  25   3      173.00      156.28      7.59 o 
  -2  25   3      614.65      529.95     23.77 o 
  -1  25   3       23.01       35.82      5.20 o 
   0  25   3      117.72      154.84      7.01 o 
   1  25   3       21.01       18.12      5.46 o 
   2  25   3        1.00        7.27      5.61 o 
   3  25   3        0.04        2.67      6.12 o 
  -4  26   3       89.05       94.03      8.17 o 
  -3  26   3      170.13      152.61      7.85 o 
  -2  26   3        2.88       14.15      6.79 o 
  -1  26   3      422.80      358.98     11.68 o 
   0  26   3      162.16      166.45      9.08 o 
   1  26   3       14.61       30.77      5.78 o 
   2  26   3       32.13       41.74      6.42 o 
   3  26   3        3.37        7.52      7.66 o 
  -4  27   3       24.90       23.16      7.09 o 
  -3  27   3        6.46       12.05      5.81 o 
  -2  27   3      222.68      189.91      9.98 o 
  -1  27   3      170.85      189.29     13.51 o 
   0  27   3       21.05       48.63      7.50 o 
   1  27   3       91.51      111.43      7.46 o 
   2  27   3        6.65       10.49      5.93 o 
  -4  28   3       62.82       77.57     10.64 o 
  -3  28   3      130.51      114.93      7.69 o 
  -2  28   3        1.31       11.77      6.79 o 
  -1  28   3      379.25      343.50     11.81 o 
   0  28   3      367.11      355.91     13.78 o 
   1  28   3        0.97        9.39      5.41 o 
   2  28   3      109.36      119.94      7.94 o 
  -3  29   3        0.65       10.62      6.03 o 
  -2  29   3      394.18      335.85     12.20 o 
  -1  29   3      296.07      278.20     11.03 o 
   0  29   3       42.55       77.47      8.57 o 
   1  29   3      298.12      274.32      9.40 o 
   2  29   3      105.72       88.71      7.87 o 
  -3  30   3      178.05      166.72     14.59 o 
  -2  30   3      108.41      122.70      9.69 o 
  -1  30   3       93.91      118.19      9.30 o 
   0  30   3      360.28      344.45     14.59 o 
   1  30   3       25.82       31.33      6.48 o 
   2  30   3       66.03       91.29      9.60 o 
  -3  31   3        8.09       23.32      8.79 o 
  -2  31   3      126.47      133.05     10.09 o 
  -1  31   3      254.99      240.84     11.55 o 
   0  31   3        1.64       12.92      7.36 o 
   1  31   3      156.53      159.20      8.65 o 
  -2  32   3      196.91      207.60     11.28 o 
  -1  32   3        1.06       13.25      7.77 o 
   0  32   3      140.38      139.26     11.08 o 
   1  32   3       51.72       39.12      9.46 o 
  -1  33   3      181.60      170.43     10.59 o 
   0  33   3       23.79       29.84      8.40 o 
  -6   0   4       40.75       51.04      8.41 o 
  -5   0   4      104.24      115.02      9.31 o 
  -4   0   4      360.31      388.17     11.61 o 
  -3   0   4     2597.14     2417.89     40.76 o 
  -2   0   4     1689.23     1838.40     87.53 o 
  -1   0   4     4301.56     4011.50     84.82 o 
   0   0   4    16396.12    16428.46    311.49 o 
   1   0   4      961.15      867.70     19.99 o 
   2   0   4     2061.02     2157.97     49.71 o 
   3   0   4      455.47      460.88     17.83 o 
   4   0   4       50.19       83.75     11.89 o 
  -6   1   4        1.42       16.04      5.73 o 
  -5   1   4      266.70      276.65      7.70 o 
  -4   1   4     1617.06     1444.01     18.93 o 
  -3   1   4       75.21       67.11      3.99 o 
  -2   1   4     7663.60     7990.64     77.75 o 
  -1   1   4    12737.41    13346.96    223.25 o 
   0   1   4       53.91       32.83      2.93 o 
   1   1   4     5816.65     5793.90     65.97 o 
   2   1   4     1186.56     1159.04     21.01 o 
   3   1   4       32.13       77.55      7.44 o 
   4   1   4      109.10      117.62      9.17 o 
  -6   2   4       90.56       99.70      6.81 o 
  -5   2   4      364.44      371.35      8.73 o 
  -4   2   4       30.98       58.74      4.78 o 
  -3   2   4     5705.12     5901.46     53.48 o 
  -2   2   4     4002.80     4174.52     41.32 o 
  -1   2   4     1817.29     1694.44     38.60 o 
   0   2   4     4523.33     4335.06     42.83 o 
   1   2   4      114.37      112.81      5.32 o 
   2   2   4      437.20      486.46     12.16 o 
   3   2   4      270.05      253.29     12.70 o 
   4   2   4       17.28        4.77      6.85 o 
  -6   3   4       50.06       79.17      6.68 o 
  -5   3   4       11.89       24.95      4.91 o 
  -4   3   4      538.25      503.17      9.27 o 
  -3   3   4       62.42       43.36      6.04 o 
  -2   3   4     2397.82     2587.16     28.51 o 
  -1   3   4     1819.85     1820.55     33.38 o 
   0   3   4      406.30      358.18      5.67 o 
   1   3   4     2462.60     2382.49     21.41 o 
   2   3   4      376.80      365.58      8.52 o 
   3   3   4       96.67      137.81      7.07 o 
   4   3   4       56.15       55.32      8.02 o 
  -6   4   4       31.55       39.04      5.99 o 
  -5   4   4       57.63       71.64      5.71 o 
  -4   4   4       23.40       27.02      5.07 o 
  -3   4   4      490.03      476.02     12.28 o 
  -2   4   4      447.32      446.70      6.50 o 
  -1   4   4       89.93      112.14      5.32 o 
   0   4   4     2373.28     2280.01     25.51 o 
   1   4   4      341.29      396.81      7.58 o 
   2   4   4      908.83      911.14     14.73 o 
   3   4   4      442.62      377.97      9.54 o 
   4   4   4        0.63        8.56      7.06 o 
  -6   5   4        3.57       15.70      5.65 o 
  -5   5   4        4.98       10.36      5.02 o 
  -4   5   4      234.09      212.83      9.05 o 
  -3   5   4      268.09      230.14      8.50 o 
  -2   5   4       24.46       34.13      2.82 o 
  -1   5   4      621.97      626.03      8.58 o 
   0   5   4      203.34      267.81      5.93 o 
   1   5   4      398.41      394.37      5.18 o 
   2   5   4      331.14      378.01     15.33 o 
   3   5   4       34.72      102.38     10.51 o 
   4   5   4       43.94       33.21      7.38 o 
  -6   6   4       30.14       25.75      5.93 o 
  -5   6   4      129.03      115.66      6.52 o 
  -4   6   4      696.29      644.52     10.87 o 
  -3   6   4        1.68        0.83      4.11 o 
  -2   6   4      190.18      193.96      4.10 o 
  -1   6   4       56.65      114.75      7.26 o 
   0   6   4       19.20       27.04      4.05 o 
   1   6   4      146.44      238.74      9.95 o 
   2   6   4      381.32      412.90     18.44 o 
   3   6   4       29.98       47.88      5.70 o 
   4   6   4        0.46       14.11     12.16 o 
  -6   7   4       18.08       18.52      5.97 o 
  -5   7   4      240.05      212.30      7.70 o 
  -4   7   4        7.22       -2.16      8.28 o 
  -3   7   4      482.52      455.21      9.92 o 
  -2   7   4      856.48      839.55      9.02 o 
  -1   7   4      579.32      608.79      9.22 o 
   0   7   4       20.17       95.73      6.36 o 
   1   7   4     1733.58     1781.49     24.73 o 
   2   7   4      823.50      773.51     17.11 o 
   3   7   4        0.14       16.54      6.32 o 
   4   7   4        8.34       22.90      7.38 o 
  -6   8   4       25.86       19.47      6.17 o 
  -5   8   4      145.67      117.23      6.78 o 
  -4   8   4        3.70        2.58      5.30 o 
  -3   8   4     1098.49      996.16     11.89 o 
  -2   8   4      146.42      162.19      3.07 o 
  -1   8   4     1870.02     1798.94     31.97 o 
   0   8   4     2093.22     2239.93     21.85 o 
   1   8   4      329.09      328.80      7.64 o 
   2   8   4       48.53       63.23      7.56 o 
   3   8   4      183.60      188.27     15.13 o 
   4   8   4        0.15       10.57      7.00 o 
  -6   9   4        3.80        8.90      5.84 o 
  -5   9   4        6.24        5.21      5.20 o 
  -4   9   4      458.23      391.09      8.38 o 
  -3   9   4        0.14       14.58      2.52 o 
  -2   9   4     3482.58     3536.72     31.29 o 
  -1   9   4      768.77      775.31      8.45 o 
   0   9   4     1138.46     1104.40     10.01 o 
   1   9   4     1141.48     1113.58     11.03 o 
   2   9   4      130.84      147.75      8.03 o 
   3   9   4       78.81       90.94      7.77 o 
   4   9   4      146.57      123.48     10.00 o 
  -6  10   4      128.62      136.16      8.92 o 
  -5  10   4      263.21      237.43      7.78 o 
  -4  10   4      211.17      229.49      7.85 o 
  -3  10   4     3350.08     3278.09     30.99 o 
  -2  10   4     1008.90     1078.52     10.78 o 
  -1  10   4     1820.95     1750.31     15.11 o 
   0  10   4     3516.68     3441.79     30.71 o 
   1  10   4      251.39      255.64      5.25 o 
   2  10   4      188.85      222.79      6.70 o 
   3  10   4       59.04       74.36      7.83 o 
   4  10   4        4.00       12.82      7.00 o 
  -6  11   4        6.06       10.44      6.74 o 
  -5  11   4      480.23      448.16     11.30 o 
  -4  11   4     1248.82     1148.63     18.11 o 
  -3  11   4        0.07       23.41      7.98 o 
  -2  11   4     3831.58     3807.27     39.22 o 
  -1  11   4     4921.98     5101.25     42.00 o 
   0  11   4        3.88       95.19      5.20 o 
   1  11   4     2214.75     2103.24     23.03 o 
   2  11   4      230.04      236.50      8.81 o 
   3  11   4      128.68      165.97      8.76 o 
   4  11   4       36.42       48.60     10.00 o 
  -6  12   4        1.91       11.39      7.05 o 
  -5  12   4        8.38       17.28      5.99 o 
  -4  12   4      206.87      209.23      7.83 o 
  -3  12   4     2693.18     2554.65     41.41 o 
  -2  12   4     1865.85     1876.71     19.79 o 
  -1  12   4     1513.03     1472.42     13.89 o 
   0  12   4     4506.97     4239.33     37.65 o 
   1  12   4        6.90       39.15      6.33 o 
   2  12   4     1451.60     1474.69     20.34 o 
   3  12   4      524.10      415.66     16.47 o 
   4  12   4       11.35       -6.66      6.75 o 
  -6  13   4       45.06       66.54      8.19 o 
  -5  13   4        5.89        5.98      5.99 o 
  -4  13   4      967.53      884.13     15.31 o 
  -3  13   4     1003.77      898.35     12.85 o 
  -2  13   4     1131.09     1137.12     14.90 o 
  -1  13   4     4243.96     4229.66     50.26 o 
   0  13   4       13.93      133.12      6.46 o 
   1  13   4     2116.10     2012.45     22.16 o 
   2  13   4      331.43      327.01      9.83 o 
   3  13   4       48.39       97.24      7.72 o 
   4  13   4       79.53       73.30      8.54 o 
  -6  14   4       83.88      117.26      9.14 o 
  -5  14   4      323.58      320.74     10.14 o 
  -4  14   4       62.71       84.11     10.02 o 
  -3  14   4      429.88      469.16      8.56 o 
  -2  14   4     1040.88     1003.03     14.62 o 
  -1  14   4      483.50      506.93      7.08 o 
   0  14   4     4321.68     3861.75     36.09 o 
   1  14   4      452.31      497.97     10.22 o 
   2  14   4      454.92      507.18      9.87 o 
   3  14   4      132.34      114.91     10.27 o 
   4  14   4        4.07       15.25      7.38 o 
  -6  15   4       61.15      101.14      8.78 o 
  -5  15   4      121.33      116.48      8.14 o 
  -4  15   4      697.55      727.97     13.76 o 
  -3  15   4      271.59      231.22     12.08 o 
  -2  15   4      413.31      428.09      8.30 o 
  -1  15   4     2234.71     2140.57     21.35 o 
   0  15   4      110.27      217.75      8.09 o 
   1  15   4     1034.96     1035.25     14.85 o 
   2  15   4      292.35      274.92      7.70 o 
   3  15   4       14.74       42.10      6.78 o 
   4  15   4        0.17       -4.38      7.00 o 
  -6  16   4        0.02        4.71      8.92 o 
  -5  16   4       78.48       95.63      7.93 o 
  -4  16   4        6.48       21.95      5.56 o 
  -3  16   4      543.37      585.47      9.85 o 
  -2  16   4      284.09      302.90      7.14 o 
  -1  16   4      359.62      409.80     10.62 o 
   0  16   4      891.95      779.95     10.30 o 
   1  16   4       78.43      114.33      5.64 o 
   2  16   4      102.00      163.40      6.58 o 
   3  16   4       76.35       75.31      9.22 o 
   4  16   4        0.56       -1.41      7.14 o 
  -5  17   4       64.46       89.40      7.60 o 
  -4  17   4      167.30      189.75      8.14 o 
  -3  17   4      196.45      204.71      7.03 o 
  -2  17   4      652.02      671.67     14.38 o 
  -1  17   4      658.66      646.61     10.10 o 
   0  17   4       16.43       68.35      5.03 o 
   1  17   4       14.45       24.73      4.35 o 
   2  17   4       84.87       89.85      6.04 o 
   3  17   4        6.46       18.46      6.39 o 
   4  17   4       38.34       31.81      7.91 o 
  -5  18   4       49.08       67.40      7.60 o 
  -4  18   4      234.74      230.12      8.63 o 
  -3  18   4      235.81      266.87      7.66 o 
  -2  18   4     1655.10     1600.16     27.48 o 
  -1  18   4      755.06      740.19     17.29 o 
   0  18   4       24.05       58.97      4.61 o 
   1  18   4       99.71       88.20      5.45 o 
   2  18   4       61.51       68.48      5.68 o 
   3  18   4        1.47       10.53      8.08 o 
  -5  19   4       90.82       95.98      7.98 o 
  -4  19   4      100.57      100.30      7.09 o 
  -3  19   4      142.18      154.45      6.90 o 
  -2  19   4      681.88      628.79     14.00 o 
  -1  19   4        9.65       33.60      5.48 o 
   0  19   4      185.19      194.77      6.21 o 
   1  19   4        9.27       26.50      4.98 o 
   2  19   4        0.02       10.01      4.82 o 
   3  19   4       17.73       25.11     10.54 o 
  -5  20   4        0.36        7.77      6.39 o 
  -4  20   4      137.31      128.58      7.75 o 
  -3  20   4      724.99      631.77     12.00 o 
  -2  20   4        2.64       19.99      6.48 o 
  -1  20   4      671.11      648.57     14.07 o 
   0  20   4      142.32      164.10      6.14 o 
   1  20   4       17.50       31.74      5.30 o 
   2  20   4       33.17       62.08      8.26 o 
   3  20   4       43.60       60.60     11.08 o 
  -5  21   4       47.08       57.95      7.73 o 
  -4  21   4      195.34      186.38      8.46 o 
  -3  21   4       17.49       36.75      5.49 o 
  -2  21   4      874.94      789.64     16.54 o 
  -1  21   4      341.01      365.33     10.38 o 
   0  21   4       33.31       83.72      5.39 o 
   1  21   4      191.71      233.13      8.02 o 
   2  21   4       27.11       32.47      7.27 o 
   3  21   4       43.65       64.68      8.54 o 
  -5  22   4        6.51       17.74      7.09 o 
  -4  22   4      188.56      173.06      8.39 o 
  -3  22   4      868.49      744.88     13.57 o 
  -2  22   4      124.94      164.57      8.40 o 
  -1  22   4      491.74      500.48     12.69 o 
   0  22   4      789.04      818.74     13.18 o 
   1  22   4       49.61       89.53      6.68 o 
   2  22   4      163.00      198.63      9.85 o 
   3  22   4       99.00       89.81      9.07 o 
  -5  23   4      162.64      157.13     14.32 o 
  -4  23   4      238.96      233.95      9.34 o 
  -3  23   4       47.97       69.30      6.36 o 
  -2  23   4     1463.35     1267.30     23.82 o 
  -1  23   4      799.52      786.57     16.92 o 
   0  23   4      145.83      178.53      7.46 o 
   1  23   4      806.49      770.98     26.74 o 
   2  23   4      203.82      150.50      9.46 o 
   3  23   4        4.05       17.17      7.66 o 
  -4  24   4        8.81       13.38      6.31 o 
  -3  24   4      553.39      500.05     11.32 o 
  -2  24   4      281.89      316.16     11.03 o 
  -1  24   4      476.73      492.44     13.23 o 
   0  24   4     1210.65     1141.80     18.72 o 
   1  24   4       81.63      125.21      7.22 o 
   2  24   4       64.00       96.75      8.83 o 
  -4  25   4       64.77       84.13      7.91 o 
  -3  25   4        6.13       23.77      5.66 o 
  -2  25   4      295.66      300.97     11.16 o 
  -1  25   4      640.29      612.32     15.00 o 
   0  25   4       21.93       87.85      6.91 o 
   1  25   4      653.91      603.83     15.22 o 
   2  25   4       81.17       53.07      8.17 o 
  -4  26   4        1.99       13.61      6.50 o 
  -3  26   4      265.37      265.09      8.86 o 
  -2  26   4      560.18      512.99     14.14 o 
  -1  26   4        0.35       48.63     13.51 o 
   0  26   4      487.28      434.69     10.72 o 
   1  26   4       49.36       50.17      7.60 o 
   2  26   4       85.91      109.14      9.35 o 
  -4  27   4      188.25      200.16      9.51 o 
  -3  27   4      159.20      176.58      8.10 o 
  -2  27   4      134.55      151.99      9.39 o 
  -1  27   4      546.40      482.82     13.75 o 
   0  27   4       35.48       50.57      7.50 o 
   1  27   4       85.99      101.58      8.68 o 
   2  27   4       52.19       41.66      8.29 o 
  -3  28   4      128.01      134.19      7.88 o 
  -2  28   4      200.88      201.38     10.09 o 
  -1  28   4        4.32       24.47      7.28 o 
   0  28   4       49.47       40.54      7.60 o 
   1  28   4        1.00        6.33      7.10 o 
  -3  29   4      188.10      186.95      8.66 o 
  -2  29   4        9.76       15.00      7.28 o 
  -1  29   4       48.86       77.01      8.79 o 
   0  29   4       42.30       52.60      8.00 o 
   1  29   4        5.03       12.26      7.60 o 
  -3  30   4       25.49       32.83      6.68 o 
  -2  30   4       59.43       76.41      9.73 o 
  -1  30   4      108.99      113.83      9.30 o 
   0  30   4        0.02        3.98      7.28 o 
   1  30   4       29.37       28.43     10.00 o 
  -2  31   4      172.38      138.88     10.00 o 
  -1  31   4        0.01       -2.16      7.02 o 
   0  31   4       74.96       81.03      9.08 o 
  -1  32   4       56.15       57.27      9.19 o 
  -6   1   5        0.31       20.56      5.59 o 
  -5   1   5      321.54      296.41      7.99 o 
  -4   1   5      242.66      217.24      6.44 o 
  -3   1   5       31.27       38.85      2.49 o 
  -2   1   5       29.32       29.18      4.32 o 
  -1   1   5      273.09      345.67     11.49 o 
   0   1   5        0.21       89.19     12.43 o 
   1   1   5     1477.81     1422.21     17.16 o 
   2   1   5      418.49      431.41     11.46 o 
   3   1   5       21.06       49.17      7.64 o 
   4   1   5        2.62       -3.80      7.44 o 
  -6   2   5       52.87       58.21      6.14 o 
  -5   2   5       85.87       86.80      6.07 o 
  -4   2   5      146.84      163.76      6.11 o 
  -3   2   5      844.52      853.59      9.03 o 
  -2   2   5      265.07      252.69     13.78 o 
  -1   2   5      483.09      439.67     12.54 o 
   0   2   5     2829.73     2756.16     25.23 o 
   1   2   5      350.15      347.08     13.65 o 
   2   2   5      368.81      365.27     10.70 o 
   3   2   5       84.11       81.25      8.21 o 
   4   2   5        1.50        7.63      7.44 o 
  -6   3   5       35.68       58.12      6.19 o 
  -5   3   5        0.57        7.61      4.85 o 
  -4   3   5      492.86      425.95      8.34 o 
  -3   3   5      168.85      169.33      4.01 o 
  -2   3   5     1064.73     1063.58     13.62 o 
  -1   3   5     1144.43     1248.04     25.37 o 
   0   3   5      182.77      189.41      4.99 o 
   1   3   5      698.80      698.35      9.55 o 
   2   3   5       19.54       22.74      8.54 o 
   3   3   5       55.62       85.35      8.21 o 
   4   3   5       16.34       15.34      8.64 o 
  -6   4   5       96.69      115.50      7.24 o 
  -5   4   5      154.32      142.08      6.79 o 
  -4   4   5      176.37      213.57      6.38 o 
  -3   4   5     3472.01     3590.18     32.80 o 
  -2   4   5     1538.18     1553.33     19.20 o 
  -1   4   5     1433.34     1310.39     21.05 o 
   0   4   5     3161.44     3032.31     25.30 o 
   1   4   5      365.52      344.92      6.85 o 
   2   4   5       68.42      102.75      7.79 o 
   3   4   5      111.30      112.40      8.79 o 
   4   4   5       22.78       16.09      7.83 o 
  -6   5   5       13.57       20.63      5.72 o 
  -5   5   5      430.90      413.28      9.16 o 
  -4   5   5     1399.85     1267.75     18.40 o 
  -3   5   5        7.37       28.49      3.98 o 
  -2   5   5     4973.32     4858.79     64.48 o 
  -1   5   5     4955.51     5116.78     67.80 o 
   0   5   5       31.36       53.61      7.16 o 
   1   5   5     1189.82     1179.74     15.17 o 
   2   5   5      266.22      278.36     12.51 o 
   3   5   5       78.04      116.96      8.59 o 
   4   5   5      108.01      124.04      9.53 o 
  -6   6   5        5.20        6.94      5.45 o 
  -5   6   5      105.78      101.98      6.39 o 
  -4   6   5      192.69      220.81      8.58 o 
  -3   6   5     3216.91     3278.64     30.21 o 
  -2   6   5     1215.16     1356.12     35.39 o 
  -1   6   5     2367.97     2235.62     51.47 o 
   0   6   5     4055.60     3867.04     34.21 o 
   1   6   5        5.16       14.58      8.50 o 
   2   6   5      982.11      999.93     17.36 o 
   3   6   5      293.33      244.44     10.29 o 
   4   6   5       13.79       40.07      8.00 o 
  -6   7   5        0.34        4.39      5.62 o 
  -5   7   5       82.24       90.83      6.16 o 
  -4   7   5     1547.69     1416.77     19.13 o 
  -3   7   5      731.38      671.66     13.30 o 
  -2   7   5     3485.11     3502.96     47.38 o 
  -1   7   5     3985.43     3993.95     53.74 o 
   0   7   5      678.33      666.62     14.12 o 
   1   7   5     2672.57     2511.85     32.44 o 
   2   7   5      421.46      373.66     11.01 o 
   3   7   5        0.58       14.14     12.84 o 
   4   7   5       34.88       43.99      9.73 o 
  -6   8   5       44.51       52.67      6.60 o 
  -5   8   5      182.19      156.96      7.00 o 
  -4   8   5       78.21       34.86      8.47 o 
  -3   8   5     1121.19     1162.64     14.52 o 
  -2   8   5     1680.68     1793.49     25.81 o 
  -1   8   5      943.85      928.49     24.38 o 
   0   8   5     3061.03     2805.96     27.32 o 
   1   8   5       42.71      122.62      9.12 o 
   2   8   5      276.89      324.02      9.57 o 
   3   8   5       86.35       69.23      7.42 o 
   4   8   5        0.85        4.11      7.53 o 
  -6   9   5       26.07       34.73      7.13 o 
  -5   9   5       20.40       27.24      5.40 o 
  -4   9   5      100.84      101.67     10.42 o 
  -3   9   5        4.58       -1.72      9.46 o 
  -2   9   5      518.48      548.29     12.32 o 
  -1   9   5     1706.82     1591.48     24.77 o 
   0   9   5       12.94      140.02      3.95 o 
   1   9   5     1307.41     1308.16     18.65 o 
   2   9   5      351.77      293.68      9.21 o 
   3   9   5       16.74       46.33     11.18 o 
   4   9   5        3.84       -1.79      8.37 o 
  -6  10   5       21.70       24.12      7.16 o 
  -5  10   5      148.30      155.34      7.98 o 
  -4  10   5        0.28       -4.42      4.42 o 
  -3  10   5       69.24       75.96      7.06 o 
  -2  10   5       88.15      124.65      3.80 o 
  -1  10   5        4.60       80.45      3.89 o 
   0  10   5      819.43      743.57     10.00 o 
   1  10   5      212.53      263.16      7.52 o 
   2  10   5      299.72      318.03     11.16 o 
   3  10   5       77.66       60.65      7.93 o 
   4  10   5       10.28       18.77      7.91 o 
  -6  11   5       26.20       35.05      7.37 o 
  -5  11   5       29.51       45.82      6.39 o 
  -4  11   5      101.90      118.88      6.84 o 
  -3  11   5        7.93       13.67      3.60 o 
  -2  11   5      471.37      458.88      7.55 o 
  -1  11   5      728.05      642.68      8.10 o 
   0  11   5       78.01      159.83      5.21 o 
   1  11   5      108.61      142.61     10.67 o 
   2  11   5       42.82       97.14      7.33 o 
   3  11   5       30.97       45.20      7.01 o 
  -6  12   5        6.55       11.94      6.72 o 
  -5  12   5      163.58      160.86      8.24 o 
  -4  12   5      215.52      189.89      7.57 o 
  -3  12   5      406.66      425.64      9.50 o 
  -2  12   5     1194.00     1214.75     16.49 o 
  -1  12   5      214.69      262.73      5.69 o 
   0  12   5        0.68       54.97      6.67 o 
   1  12   5       35.25       84.71      8.11 o 
   2  12   5       54.93       90.38      9.01 o 
   3  12   5        2.06       13.81      7.33 o 
  -6  13   5       14.12       17.64      7.01 o 
  -5  13   5       88.62      102.46      7.56 o 
  -4  13   5        8.01       20.43      5.00 o 
  -3  13   5      831.14      815.42     17.85 o 
  -2  13   5     1212.89     1126.39     19.61 o 
  -1  13   5      152.10      203.72      5.47 o 
   0  13   5      100.16      140.61      6.35 o 
   1  13   5      210.63      225.83      7.30 o 
   2  13   5       50.85       76.79      7.37 o 
   3  13   5        0.42       14.34      6.48 o 
  -6  14   5        6.67        9.35      7.22 o 
  -5  14   5       36.18       37.26      6.43 o 
  -4  14   5       93.95       99.38      6.66 o 
  -3  14   5      725.83      645.48     13.67 o 
  -2  14   5        0.07       16.75      5.40 o 
  -1  14   5     1074.04     1064.42     16.81 o 
   0  14   5      415.78      460.58      9.77 o 
   1  14   5       22.68       53.12      5.56 o 
   2  14   5      116.68      132.12      7.86 o 
   3  14   5       16.14       35.88      6.97 o 
  -5  15   5       42.36       52.51      6.97 o 
  -4  15   5      249.54      216.81      7.90 o 
  -3  15   5      138.13      173.64      7.18 o 
  -2  15   5     1196.33     1116.08     25.39 o 
  -1  15   5      189.36      229.82      6.72 o 
   0  15   5      326.63      357.90      8.75 o 
   1  15   5      518.09      531.76     10.51 o 
   2  15   5        7.81       19.40      6.51 o 
   3  15   5       90.96      106.99     14.01 o 
  -5  16   5       91.68       91.62      7.83 o 
  -4  16   5      332.66      331.42      9.34 o 
  -3  16   5     1298.71     1164.32     21.35 o 
  -2  16   5      150.24      216.38     14.86 o 
  -1  16   5      344.24      357.41      8.33 o 
   0  16   5      774.02      792.65     13.97 o 
   1  16   5       27.49       48.98      5.67 o 
   2  16   5      241.73      279.49      9.37 o 
   3  16   5       66.82       68.88      8.64 o 
  -5  17   5      279.15      247.23      9.58 o 
  -4  17   5      389.59      373.61      9.89 o 
  -3  17   5       42.90       79.37      7.27 o 
  -2  17   5     1583.98     1495.79     25.56 o 
  -1  17   5      926.74      958.46     15.75 o 
   0  17   5      149.65      155.26      6.92 o 
   1  17   5     1042.90      974.02     15.74 o 
   2  17   5      259.96      206.19      8.63 o 
   3  17   5        1.82       24.15     11.04 o 
  -5  18   5       71.17       93.49      7.98 o 
  -4  18   5        2.66       11.69      5.44 o 
  -3  18   5     1037.05      944.12     23.23 o 
  -2  18   5      627.33      664.22     14.59 o 
  -1  18   5      889.10      857.46     14.63 o 
   0  18   5     1534.03     1398.62     21.86 o 
   1  18   5       22.28       48.65      6.55 o 
   2  18   5      110.92      153.76      8.22 o 
   3  18   5       63.64       48.68      8.64 o 
  -5  19   5        2.84       15.16      6.52 o 
  -4  19   5      246.12      238.04      8.80 o 
  -3  19   5      196.66      196.75     11.08 o 
  -2  19   5      938.79      915.76     17.85 o 
  -1  19   5     1693.00     1584.96     27.09 o 
   0  19   5       19.67       85.91      9.73 o 
   1  19   5      487.27      465.07     11.24 o 
   2  19   5       25.66       30.87     10.97 o 
   3  19   5       23.11       39.52     13.24 o 
  -5  20   5      178.36      188.71      9.41 o 
  -4  20   5        2.87       16.30      5.70 o 
  -3  20   5      590.90      568.28     22.42 o 
  -2  20   5      824.18      803.31     16.69 o 
  -1  20   5      110.91      165.47      8.29 o 
   0  20   5     1131.78      974.15     16.86 o 
   1  20   5      114.70      107.86      7.30 o 
   2  20   5       85.54      109.12      9.19 o 
  -5  21   5       42.99       53.23      7.53 o 
  -4  21   5      568.05      530.50     12.29 o 
  -3  21   5      316.06      303.52     10.77 o 
  -2  21   5      177.39      199.55      8.79 o 
  -1  21   5      927.21      772.35     16.15 o 
   0  21   5      117.96      148.97      8.70 o 
   1  21   5      145.07      161.10      8.19 o 
   2  21   5      120.38      102.21      8.83 o 
  -4  22   5        7.93       40.76      7.95 o 
  -3  22   5      223.48      237.31     12.16 o 
  -2  22   5      311.04      307.18     10.37 o 
  -1  22   5        0.03       43.76     11.89 o 
   0  22   5      137.98      120.93      8.17 o 
   1  22   5       48.54       48.90      6.50 o 
   2  22   5        3.62       15.67      7.39 o 
  -4  23   5      170.58      181.35      8.56 o 
  -3  23   5      359.97      356.21     11.81 o 
  -2  23   5       13.51       34.27      8.10 o 
  -1  23   5      122.18      119.99      8.00 o 
   0  23   5       78.69       76.49      7.78 o 
   1  23   5        0.34        5.70      6.38 o 
   2  23   5        7.10        2.36      6.99 o 
  -4  24   5      115.93      122.82      8.20 o 
  -3  24   5        0.08       11.94      6.79 o 
  -2  24   5      245.64      222.25     11.62 o 
  -1  24   5      216.14      215.69     13.51 o 
   0  24   5       17.58       28.38      6.38 o 
   1  24   5       78.28       74.47      8.17 o 
   2  24   5        0.21        3.16      7.10 o 
  -4  25   5       12.75       17.63      6.58 o 
  -3  25   5      125.95      123.75      9.30 o 
  -2  25   5      227.66      209.46      9.69 o 
  -1  25   5        5.50       15.45      6.46 o 
   0  25   5      128.72      124.78      8.68 o 
   1  25   5       10.29       17.50      7.10 o 
  -4  26   5      170.82      174.52     14.05 o 
  -3  26   5      217.24      169.71      9.80 o 
  -2  26   5        3.94        8.03      6.46 o 
  -1  26   5      131.15      142.15      8.79 o 
   0  26   5       36.57       49.81      7.50 o 
   1  26   5        0.13        1.28      6.79 o 
  -3  27   5       16.76       32.94      8.18 o 
  -2  27   5      197.87      189.59      9.98 o 
  -1  27   5       77.43       99.08      8.40 o 
   0  27   5        0.56       10.39      6.79 o 
   1  27   5       33.35       63.60      8.40 o 
  -3  28   5      252.59      203.12     10.69 o 
  -2  28   5        7.74       25.58      7.28 o 
  -1  28   5      183.02      172.91      9.69 o 
   0  28   5      220.16      214.38     10.37 o 
  -2  29   5      294.40      230.95     10.88 o 
  -1  29   5      163.00      158.29      9.59 o 
   0  29   5       26.54       40.56      8.00 o 
  -1  30   5       99.27       96.71      9.08 o 
  -6   0   6       28.62       41.10      8.21 o 
  -5   0   6      323.05      288.34     11.00 o 
  -4   0   6      268.17      286.11     14.59 o 
  -3   0   6     2584.75     2552.43     41.69 o 
  -1   0   6      515.05      466.82     23.77 o 
   0   0   6      408.05      374.36     10.46 o 
   1   0   6       28.33       12.94     20.80 o 
   2   0   6      634.92      675.39     21.61 o 
   3   0   6      182.71      154.53     13.51 o 
  -6   1   6        4.23       14.01      5.49 o 
  -5   1   6      255.75      257.58      7.53 o 
  -4   1   6     1386.17     1295.51     16.97 o 
  -3   1   6       10.80       23.67      5.25 o 
  -1   1   6     1999.72     1982.99     46.61 o 
   0   1   6       40.33       87.91      6.46 o 
   1   1   6      822.16      806.39     13.10 o 
   2   1   6      242.11      237.97     14.43 o 
   3   1   6       17.43       43.22      8.02 o 
  -6   2   6       32.12       58.59      6.13 o 
  -5   2   6      182.23      159.34      6.71 o 
  -4   2   6       70.09       68.25      4.86 o 
  -3   2   6     1155.55     1180.45     14.38 o 
  -2   2   6     1131.56     1215.14     31.34 o 
  -1   2   6      893.86      841.18     16.18 o 
   0   2   6     2093.48     1907.13     26.19 o 
   1   2   6       80.99       95.00      8.61 o 
   2   2   6       72.21      106.54      8.39 o 
   3   2   6       35.66       28.03      7.83 o 
  -6   3   6       19.29       34.24      5.99 o 
  -5   3   6        6.94       10.85      4.91 o 
  -4   3   6      122.53      112.61      8.27 o 
  -3   3   6      264.56      218.87     11.14 o 
  -2   3   6      393.75      404.22      8.69 o 
  -1   3   6     1566.77     1550.10     31.35 o 
   0   3   6       13.69      110.00     10.37 o 
   1   3   6      743.58      746.99     15.13 o 
   2   3   6       46.56       52.74      8.75 o 
   3   3   6        8.51        8.52      7.44 o 
  -6   4   6       54.82       74.35      6.53 o 
  -5   4   6       37.48       40.82      5.36 o 
  -4   4   6       57.24       79.63      4.86 o 
  -3   4   6      131.64      119.01      9.51 o 
  -2   4   6      135.50      168.84      5.45 o 
  -1   4   6      211.21      251.13      6.28 o 
   0   4   6     1730.64     1633.82     20.58 o 
   1   4   6      187.42      221.83     13.74 o 
   2   4   6      125.24      134.77      7.56 o 
   3   4   6       10.49       -2.82      7.29 o 
  -6   5   6        4.38       18.50      5.61 o 
  -5   5   6       58.12       67.35      5.65 o 
  -4   5   6       17.87       24.48      4.26 o 
  -3   5   6       41.01       30.41      3.27 o 
  -2   5   6      205.81      214.24     10.00 o 
  -1   5   6      333.85      349.13      7.65 o 
   0   5   6        3.80      147.87      5.17 o 
   1   5   6      297.46      309.44      8.24 o 
   2   5   6       20.40       38.52      8.84 o 
   3   5   6        8.97        2.22      7.06 o 
  -6   6   6        2.82       16.26      5.85 o 
  -5   6   6        3.72        5.15      5.02 o 
  -4   6   6       27.94       26.76      4.30 o 
  -3   6   6      401.95      385.87      6.74 o 
  -2   6   6      482.20      489.59      9.91 o 
  -1   6   6       15.43      101.42      8.61 o 
   0   6   6        0.05       49.91      6.61 o 
   1   6   6        0.17      119.95      6.75 o 
   2   6   6        3.35       21.77      7.64 o 
   3   6   6        5.69        3.36      7.23 o 
  -6   7   6       20.59       36.80      6.30 o 
  -5   7   6      158.16      147.25      6.90 o 
  -4   7   6        6.13        6.04      4.21 o 
  -3   7   6      499.73      543.86      9.37 o 
  -2   7   6      512.68      505.18     15.67 o 
  -1   7   6      186.68      294.01     10.06 o 
   0   7   6       59.77      114.59      5.45 o 
   1   7   6      406.13      380.98      9.04 o 
   2   7   6       46.35       57.91      8.58 o 
   3   7   6        0.93        6.80      7.23 o 
  -6   8   6       45.27       52.19      6.71 o 
  -5   8   6        2.10       -1.98      5.02 o 
  -4   8   6      142.60      140.40      6.56 o 
  -3   8   6      480.13      468.74      8.10 o 
  -2   8   6       92.21      122.11     10.27 o 
  -1   8   6      637.21      647.06     15.05 o 
   0   8   6      510.55      530.88      9.65 o 
   1   8   6       63.85       67.89      5.79 o 
   2   8   6      100.76      112.81      7.52 o 
   3   8   6        0.45        6.14      7.23 o 
  -6   9   6       17.76       30.01      7.05 o 
  -5   9   6       16.93       31.29      5.99 o 
  -4   9   6      161.10      153.87      8.05 o 
  -3   9   6        4.52       26.43      7.83 o 
  -2   9   6      785.82      828.83     22.15 o 
  -1   9   6      470.26      549.59     13.98 o 
   0   9   6      246.28      299.70      7.36 o 
   1   9   6      246.03      277.57      7.79 o 
   2   9   6       18.13       14.62      8.80 o 
   3   9   6       22.17       50.58      8.15 o 
  -6  10   6       69.49       80.25      8.00 o 
  -5  10   6       67.93       78.34      6.85 o 
  -4  10   6      436.64      447.15      9.91 o 
  -3  10   6     1797.50     1670.17     27.29 o 
  -2  10   6      415.39      492.22     16.21 o 
  -1  10   6      430.03      463.64     12.89 o 
   0  10   6     1072.54     1105.60     16.12 o 
   1  10   6       70.85       97.04      6.35 o 
   2  10   6      164.65      220.85     10.96 o 
   3  10   6      113.90      117.19      9.15 o 
  -6  11   6        2.97       15.58      6.72 o 
  -5  11   6      361.04      349.60      9.94 o 
  -4  11   6      795.85      748.02     13.36 o 
  -3  11   6       40.21       79.00      9.73 o 
  -2  11   6     1673.19     1557.81     24.97 o 
  -1  11   6     1008.13     1067.45     16.55 o 
   0  11   6       32.39       91.22      5.79 o 
   1  11   6      888.91      875.67     14.49 o 
   2  11   6      302.69      258.76     14.74 o 
   3  11   6       26.87       51.74      8.15 o 
  -5  12   6       91.97       93.21      8.09 o 
  -4  12   6       78.78      126.27      7.12 o 
  -3  12   6     1605.87     1547.80     26.12 o 
  -2  12   6      221.66      306.93      8.10 o 
  -1  12   6     1484.45     1305.25     19.61 o 
   0  12   6     1773.70     1650.40     22.60 o 
   1  12   6       87.84       97.72      7.49 o 
   2  12   6      107.92      149.21      7.76 o 
   3  12   6       58.68       61.25      8.54 o 
  -5  13   6        3.65       14.39      7.85 o 
  -4  13   6      546.15      513.13     10.94 o 
  -3  13   6      130.56      172.18     18.37 o 
  -2  13   6     1625.79     1550.74     25.52 o 
  -1  13   6     1321.24     1260.65     19.36 o 
   0  13   6      142.34      203.25      7.45 o 
   1  13   6      517.48      508.32     10.57 o 
   2  13   6       42.35       35.17      8.14 o 
   3  13   6        7.40       22.88      7.77 o 
  -5  14   6       69.89       85.54      7.33 o 
  -4  14   6        2.70       25.84      6.65 o 
  -3  14   6      910.38      940.15     17.85 o 
  -2  14   6      763.14      812.52     23.23 o 
  -1  14   6      280.89      286.53      7.76 o 
   0  14   6     1069.07      996.73     16.67 o 
   1  14   6       60.48       88.58      6.61 o 
   2  14   6       93.26      121.68     13.60 o 
  -5  15   6       16.03       24.22      6.51 o 
  -4  15   6      298.35      289.83      8.63 o 
  -3  15   6      147.51      179.42     12.97 o 
  -2  15   6      229.80      239.57      8.00 o 
  -1  15   6     1037.63      862.76     14.66 o 
   0  15   6       97.32      167.98      7.30 o 
   1  15   6      307.81      333.07      8.98 o 
   2  15   6      150.64      134.71     14.30 o 
  -5  16   6       67.53       98.48      7.90 o 
  -4  16   6       58.27       71.92     11.19 o 
  -3  16   6       77.39      100.12     13.24 o 
  -2  16   6      468.67      452.82     11.03 o 
  -1  16   6       26.24       99.29      7.23 o 
   0  16   6      207.80      179.61      7.30 o 
   1  16   6       36.88       81.25      6.55 o 
   2  16   6       37.25       54.80      8.92 o 
  -5  17   6        2.78       12.94      6.33 o 
  -4  17   6      129.19      147.11      7.21 o 
  -3  17   6      382.99      391.53     10.90 o 
  -2  17   6        2.91       30.90      5.21 o 
  -1  17   6      224.32      188.94      7.05 o 
   0  17   6       25.46       67.32      7.97 o 
   1  17   6       10.06       21.22      5.64 o 
   2  17   6        0.28       21.85     12.30 o 
  -5  18   6      178.44      188.35      9.12 o 
  -4  18   6      245.91      222.95      8.21 o 
  -3  18   6        0.67        8.84      5.89 o 
  -2  18   6      307.44      299.16      9.19 o 
  -1  18   6      171.47      191.56      7.00 o 
   0  18   6        3.48       20.15      6.15 o 
   1  18   6       18.36       37.27      8.58 o 
   2  18   6       16.05       30.30      7.40 o 
  -5  19   6       71.70       90.81      8.17 o 
  -4  19   6        0.10       17.08      5.64 o 
  -3  19   6      249.96      236.40      9.47 o 
  -2  19   6      404.07      404.93     19.18 o 
  -1  19   6        0.51       27.10      7.29 o 
   0  19   6      196.22      205.45      7.95 o 
   1  19   6       89.32       99.38      9.54 o 
   2  19   6       14.93       17.28      8.92 o 
  -4  20   6      235.04      222.14      8.53 o 
  -3  20   6      254.80      215.74      9.19 o 
  -2  20   6       24.58       39.57      6.05 o 
  -1  20   6      445.91      419.19     12.70 o 
   0  20   6      145.97      167.08      9.45 o 
   1  20   6        5.13       14.00      9.31 o 
   2  20   6        4.50        2.99      6.99 o 
  -4  21   6      183.62      154.79      8.07 o 
  -3  21   6       46.04       68.96      7.60 o 
  -2  21   6      236.12      242.40      9.19 o 
  -1  21   6       30.09       54.19      6.70 o 
   0  21   6       57.22       83.59      9.19 o 
   1  21   6       53.41       79.37      7.43 o 
  -4  22   6      120.61      125.28      7.76 o 
  -3  22   6      338.03      312.91     11.03 o 
  -2  22   6       14.24       40.23      6.38 o 
  -1  22   6      207.39      202.50      8.79 o 
   0  22   6      227.13      232.12      9.74 o 
   1  22   6        0.82       12.97      6.79 o 
  -4  23   6       94.78       89.88      7.59 o 
  -3  23   6        3.81       19.66      7.29 o 
  -2  23   6      524.32      445.81     12.33 o 
  -1  23   6      341.04      335.23     10.77 o 
   0  23   6       49.74       63.25      7.50 o 
   1  23   6      217.98      189.57      9.86 o 
  -3  24   6      336.95      288.53     11.16 o 
  -2  24   6      213.89      210.13      9.59 o 
  -1  24   6      135.36      135.27      8.40 o 
   0  24   6      291.02      252.20     10.25 o 
   1  24   6        3.62        8.88      7.10 o 
  -3  25   6       46.77       55.02      8.18 o 
  -2  25   6      153.97      148.13      8.90 o 
  -1  25   6      192.93      159.15      8.79 o 
   0  25   6        0.39       14.53      6.79 o 
  -3  26   6      169.83      154.69      9.80 o 
  -2  26   6       81.30       95.06      8.49 o 
  -1  26   6       33.59       55.24      7.69 o 
   0  26   6      110.36       84.41      8.40 o 
  -2  27   6      174.75      161.09      9.69 o 
  -1  27   6      267.86      221.00     10.37 o 
  -6   1   7        2.44       23.04      5.78 o 
  -5   1   7        1.63       13.21      4.78 o 
  -4   1   7       63.73       65.49      4.58 o 
  -3   1   7      329.32      314.68      7.12 o 
  -1   1   7       74.46      142.64     16.75 o 
   0   1   7       20.03       89.89      5.85 o 
   1   1   7       52.70       76.40      8.27 o 
   2   1   7        8.73       -7.26      7.26 o 
  -6   2   7        4.60       22.88      5.61 o 
  -5   2   7       12.09       20.94      4.85 o 
  -4   2   7       43.69       66.23      4.66 o 
  -3   2   7      222.47      207.99      7.76 o 
  -1   2   7      497.93      481.95     25.39 o 
   0   2   7      458.78      471.35      9.09 o 
   1   2   7        1.00       40.52     12.61 o 
   2   2   7        6.99       -0.34      7.06 o 
  -6   3   7       27.17       38.62      6.03 o 
  -5   3   7       36.29       40.62      5.15 o 
  -4   3   7       61.21       77.79      5.05 o 
  -3   3   7      147.87      148.41      9.26 o 
  -2   3   7      431.46      456.56     12.43 o 
  -1   3   7      398.81      421.59     11.01 o 
   0   3   7      233.36      251.75      8.50 o 
   1   3   7      156.13      184.01      7.49 o 
   2   3   7        9.50       12.97      7.44 o 
  -6   4   7       30.65       60.95      7.33 o 
  -5   4   7       58.95       78.70      7.49 o 
  -4   4   7       83.54      129.15      6.40 o 
  -3   4   7     1149.64     1127.78     16.98 o 
  -2   4   7      412.43      449.53     12.97 o 
  -1   4   7      531.78      524.59     12.71 o 
   0   4   7      880.58      810.57     14.27 o 
   1   4   7        6.72       36.69      8.58 o 
   2   4   7      121.37      178.53     10.81 o 
  -6   5   7        4.44       25.48      7.91 o 
  -5   5   7      380.16      369.28     11.54 o 
  -4   5   7      810.03      777.40     11.59 o 
  -3   5   7       27.51       27.02      5.94 o 
  -2   5   7      845.75      809.38     19.99 o 
  -1   5   7      322.46      335.14     10.35 o 
   0   5   7       71.70       77.85      9.12 o 
   1   5   7      725.73      709.61     12.73 o 
   2   5   7      205.51      185.22     10.27 o 
  -5   6   7      185.74      192.62      9.05 o 
  -4   6   7      187.29      238.50      6.72 o 
  -3   6   7      893.36      864.53     16.41 o 
  -2   6   7       55.51      121.03      9.19 o 
  -1   6   7      254.40      265.24     16.21 o 
   0   6   7      469.05      452.59      8.98 o 
   1   6   7       34.01       62.54      7.45 o 
   2   6   7      138.62      160.36      9.35 o 
  -5   7   7       67.76      104.08     10.68 o 
  -4   7   7      412.45      406.64      9.19 o 
  -3   7   7        1.81       39.44      8.64 o 
  -2   7   7     1252.90     1159.49     28.10 o 
  -1   7   7     1182.34     1108.82     22.74 o 
   0   7   7        0.16       34.01      6.61 o 
   1   7   7      262.68      266.93      8.30 o 
   2   7   7       24.42       19.11      7.23 o 
  -5   8   7       93.73      102.36      7.25 o 
  -4   8   7       16.64        9.87      6.40 o 
  -3   8   7      673.42      704.56     20.53 o 
  -2   8   7      695.71      727.79     19.99 o 
  -1   8   7      288.00      315.20     14.86 o 
   0   8   7      927.35      877.23     13.90 o 
   1   8   7       22.80       41.76     11.39 o 
   2   8   7       43.70       62.59      9.46 o 
  -5   9   7       11.62       35.25      7.67 o 
  -4   9   7      402.40      392.98      9.19 o 
  -3   9   7      202.56      207.92     17.02 o 
  -2   9   7      491.91      440.35     15.67 o 
  -1   9   7     1208.83     1095.40     22.97 o 
   0   9   7       22.69      106.02      8.04 o 
   1   9   7      220.36      220.53      7.82 o 
   2   9   7       51.02       47.35      7.77 o 
  -5  10   7       87.87       91.81      7.33 o 
  -4  10   7       18.19       20.44      5.20 o 
  -3  10   7      212.71      227.62      7.60 o 
  -2  10   7      351.88      356.60     14.59 o 
  -1  10   7       13.47      105.01      8.90 o 
   0  10   7      256.66      254.37      7.45 o 
   1  10   7       31.15       76.17      6.50 o 
   2  10   7       17.68       39.77     12.16 o 
  -5  11   7        7.43       13.25      6.20 o 
  -4  11   7       81.75       91.07      6.46 o 
  -3  11   7      186.59      220.95     11.89 o 
  -2  11   7        7.36       35.66      9.19 o 
  -1  11   7      110.70      124.34     16.75 o 
   0  11   7        0.25       42.26      7.56 o 
   1  11   7       13.92       25.64      5.69 o 
   2  11   7       15.51       31.86      7.38 o 
  -5  12   7       18.60       39.14      6.46 o 
  -4  12   7       79.31       88.94      6.31 o 
  -3  12   7        0.94       11.94      5.07 o 
  -2  12   7      176.49      176.25      6.46 o 
  -1  12   7       48.55       97.61      5.84 o 
   0  12   7        0.06       21.67      7.53 o 
   1  12   7        6.90       36.15      6.34 o 
   2  12   7       14.30       25.02      7.38 o 
  -5  13   7      101.11       97.77      7.77 o 
  -4  13   7        0.35        5.46      4.92 o 
  -3  13   7      194.16      219.34      8.00 o 
  -2  13   7      371.81      373.51     15.13 o 
  -1  13   7        8.07       56.26      8.04 o 
   0  13   7      196.77      194.32      7.56 o 
   1  13   7      134.91      143.30     10.00 o 
   2  13   7       18.72       26.27     12.16 o 
  -5  14   7       10.21       29.93      6.51 o 
  -4  14   7      113.02      131.21      6.95 o 
  -3  14   7      207.71      208.61      8.00 o 
  -2  14   7        0.22       17.56      4.35 o 
  -1  14   7      384.96      372.72      8.71 o 
   0  14   7       97.36      121.35      7.21 o 
   1  14   7       17.21        8.77      6.36 o 
   2  14   7        0.29       -5.94     10.81 o 
  -5  15   7      163.70      159.08      8.65 o 
  -4  15   7      218.50      188.15      7.69 o 
  -3  15   7        1.92       20.99      5.56 o 
  -2  15   7      303.85      320.22      8.79 o 
  -1  15   7       89.80      119.88      6.19 o 
   0  15   7       21.45       50.97      7.43 o 
   1  15   7        2.55        6.33      6.48 o 
  -5  16   7      108.90      119.41     16.21 o 
  -4  16   7      133.76      143.84      7.18 o 
  -3  16   7      533.27      520.80     12.70 o 
  -2  16   7       20.53       66.41      5.97 o 
  -1  16   7      249.50      269.30      7.93 o 
   0  16   7      210.80      221.36      8.00 o 
   1  16   7        1.16       10.50      6.48 o 
  -4  17   7      253.73      232.97      8.49 o 
  -3  17   7       28.94       43.40      6.75 o 
  -2  17   7      915.29      800.24     16.07 o 
  -1  17   7      460.39      479.78     10.53 o 
   0  17   7       33.02       49.54      6.59 o 
   1  17   7      243.24      227.07      9.99 o 
  -4  18   7       20.11       35.95      5.99 o 
  -3  18   7      522.34      451.94     12.20 o 
  -2  18   7      196.62      223.09      8.49 o 
  -1  18   7      281.64      257.40      9.08 o 
   0  18   7      462.82      423.33     10.38 o 
   1  18   7        1.73       18.85      6.99 o 
  -4  19   7      168.46      151.64      7.75 o 
  -3  19   7       44.21       69.38     12.16 o 
  -2  19   7      183.74      168.56      8.00 o 
  -1  19   7      254.53      258.61      9.08 o 
   0  19   7        8.85       32.83      6.70 o 
   1  19   7      146.32      138.00     13.51 o 
  -4  20   7        1.91       16.78      5.88 o 
  -3  20   7      178.23      162.62      8.90 o 
  -2  20   7       86.72       94.77      7.28 o 
  -1  20   7       26.32       39.44      7.56 o 
   0  20   7      188.61      162.04      8.64 o 
  -3  21   7       17.35       31.20      9.19 o 
  -2  21   7      148.44      136.61      8.09 o 
  -1  21   7      235.78      170.24     11.89 o 
   0  21   7        6.18       17.20      6.38 o 
  -3  22   7       94.80       96.61      8.59 o 
  -2  22   7      262.53      246.07      9.69 o 
  -1  22   7        0.06       21.61      6.46 o 
   0  22   7       68.39       53.34      7.50 o 
  -3  23   7      232.03      228.67     12.43 o 
  -2  23   7        2.20       31.42      6.95 o 
  -1  23   7       98.90       83.99      8.00 o 
  -2  24   7      201.35      205.48      9.59 o 
  -1  24   7       90.62       99.45      8.49 o 
  -5   0   8      130.44      161.53      9.31 o 
  -4   0   8       68.46      101.81      7.61 o 
   0   0   8      428.81      401.99     14.59 o 
   1   0   8       52.40       64.30     10.81 o 
  -5   1   8      201.93      219.35      7.26 o 
  -4   1   8      271.42      275.26      6.70 o 
  -1   1   8      455.92      396.04     12.43 o 
   0   1   8       15.74       21.08     10.27 o 
   1   1   8      287.62      300.59     10.88 o 
  -5   2   8       12.27       33.13      5.18 o 
  -4   2   8       19.69       56.56      6.92 o 
  -3   2   8      544.31      538.68     15.67 o 
  -1   2   8      297.12      295.01     10.81 o 
   0   2   8      409.73      410.77     10.50 o 
   1   2   8        4.93       14.86      7.83 o 
  -5   3   8        0.16       11.53      6.26 o 
  -4   3   8      202.02      204.57      9.47 o 
  -3   3   8       55.45       90.77      9.19 o 
  -2   3   8      426.64      428.46     12.97 o 
  -1   3   8      367.74      357.14     12.43 o 
   0   3   8        8.44       29.19      5.91 o 
   1   3   8       34.96       35.86      7.64 o 
  -5   4   8       28.58       47.40      6.00 o 
  -4   4   8        4.88       29.42      5.84 o 
  -3   4   8      304.39      290.68     11.89 o 
  -2   4   8       73.38      128.59      9.19 o 
  -1   4   8       43.75       84.81     17.56 o 
   0   4   8       59.58       71.35      6.46 o 
   1   4   8       20.24       24.65     10.54 o 
  -5   5   8       16.19       26.43      5.80 o 
  -4   5   8        3.88       38.33      8.10 o 
  -3   5   8        1.59       72.40      9.73 o 
  -2   5   8       13.39       28.64      7.02 o 
  -1   5   8        2.36       32.84     11.35 o 
   0   5   8        0.40        8.82      9.46 o 
   1   5   8        9.13        4.70      6.85 o 
  -5   6   8       18.67       41.45      5.88 o 
  -4   6   8       91.92      122.44      7.53 o 
  -3   6   8       16.80       25.93      8.10 o 
  -2   6   8       36.80      100.50      9.73 o 
  -1   6   8       22.05       51.25     10.81 o 
   0   6   8        2.72       -2.09      5.69 o 
   1   6   8       15.61       26.93      7.23 o 
  -5   7   8       18.90       37.78      5.95 o 
  -4   7   8        2.10       17.87      7.56 o 
  -3   7   8      241.71      246.38     12.43 o 
  -2   7   8      345.38      355.52     13.51 o 
  -1   7   8        9.85       51.95     12.43 o 
   0   7   8       43.15       54.87      6.23 o 
   1   7   8       41.32       41.76      7.83 o 
  -5   8   8       15.20       40.27      6.14 o 
  -4   8   8       27.40       53.40      6.48 o 
  -3   8   8      119.55      146.42     11.35 o 
  -2   8   8        1.46       21.07      8.64 o 
  -1   8   8      313.33      294.66     11.04 o 
   0   8   8      127.36      128.22      7.77 o 
   1   8   8        3.44       -6.61      6.61 o 
  -5   9   8       27.33       56.88      6.78 o 
  -4   9   8      153.24      148.02      8.05 o 
  -3   9   8       19.34       38.36      9.73 o 
  -2   9   8      164.16      175.60     11.89 o 
  -1   9   8       64.04       91.81      9.19 o 
   0   9   8       11.23       19.90      6.48 o 
   1   9   8        6.29        6.66      6.85 o 
  -5  10   8      120.00      120.18      9.46 o 
  -4  10   8       94.29      131.87      8.17 o 
  -3  10   8      397.46      397.12     16.21 o 
  -2  10   8        3.31       31.88      9.19 o 
  -1  10   8      207.08      201.70     11.08 o 
   0  10   8      134.06      124.45     11.08 o 
   1  10   8        0.37       10.09      6.75 o 
  -4  11   8      219.02      234.56      9.35 o 
  -3  11   8       62.40       76.18      6.48 o 
  -2  11   8      463.05      443.59     16.75 o 
  -1  11   8      107.11      118.06     10.00 o 
   0  11   8       57.45       54.37      6.48 o 
   1  11   8      187.58      171.57      9.46 o 
  -4  12   8       33.17       52.16     12.16 o 
  -3  12   8      428.61      415.27      9.98 o 
  -2  12   8      241.59      281.50     14.59 o 
  -1  12   8       72.02       86.18      7.07 o 
   0  12   8      213.96      201.08      8.44 o 
   1  12   8        1.46       19.99     11.89 o 
  -4  13   8       89.07      101.71     10.00 o 
  -3  13   8       96.91      117.31      6.87 o 
  -2  13   8      163.29      161.55     12.97 o 
  -1  13   8      414.97      386.89      9.08 o 
   0  13   8        9.41       24.67      6.09 o 
  -4  14   8        5.84       18.28      6.59 o 
  -3  14   8      178.70      183.54      7.69 o 
  -2  14   8      222.09      218.11      8.10 o 
  -1  14   8       39.67       52.64      6.48 o 
   0  14   8      251.59      234.86      9.21 o 
  -4  15   8      189.62      194.77     11.62 o 
  -3  15   8       11.22       24.92      5.56 o 
  -2  15   8      207.34      154.78      8.92 o 
  -1  15   8      218.68      176.12      7.60 o 
   0  15   8        2.28       19.88      6.29 o 
  -4  16   8        8.26       18.71      6.99 o 
  -3  16   8      155.45      158.36     17.56 o 
  -2  16   8      107.66      115.84      7.02 o 
  -1  16   8        8.21       16.36      5.63 o 
   0  16   8       58.27       64.43      7.10 o 
  -3  17   8      117.22      135.31      8.09 o 
  -2  17   8        2.28       14.23      5.32 o 
  -1  17   8       67.85       71.82      7.19 o 
   0  17   8       13.87       24.31     11.89 o 
  -3  18   8        1.63       22.36      6.18 o 
  -2  18   8      117.97      117.19      8.10 o 
  -1  18   8       60.25       67.20      7.19 o 
  -2  19   8      145.86      143.27      8.09 o 
  -1  19   8        3.30       10.40      6.05 o 
  -4   1   9       15.70       62.68     14.05 o 
  -1   1   9        0.28       -1.08      7.02 o 
   0   1   9        7.57        1.08      7.56 o 
  -4   2   9       33.39       75.28      9.73 o 
  -1   2   9       30.82       48.09      8.10 o 
   0   2   9       58.78       52.69      7.26 o 
  -4   3   9      105.42      120.43      7.23 o 
  -3   3   9       12.27       63.76      8.64 o 
  -1   3   9      128.81      111.30     10.27 o 
   0   3   9        1.41       -9.19      9.19 o 
  -4   4   9       39.57       87.97     12.43 o 
  -3   4   9      169.34      192.35     10.81 o 
  -2   4   9       24.44       31.88      7.56 o 
  -1   4   9       68.53       75.64      9.19 o 
   0   4   9       78.51       78.48      7.61 o 
  -4   5   9       78.45      133.03     25.93 o 
  -3   5   9       45.02       89.15     10.27 o 
  -2   5   9      296.19      264.75     11.89 o 
  -1   5   9       82.54       78.88      9.73 o 
   0   5   9       19.75        3.23      6.61 o 
  -4   6   9       11.29       75.10      8.64 o 
  -3   6   9      254.36      265.83     12.97 o 
  -2   6   9       78.72      106.98     10.27 o 
  -1   6   9       91.90       82.67     10.27 o 
  -4   7   9      113.90      147.25     19.99 o 
  -3   7   9       61.31      110.76     11.35 o 
  -2   7   9      171.13      165.87     11.35 o 
  -1   7   9      191.24      192.89     11.89 o 
  -4   8   9        0.27       21.61     10.27 o 
  -3   8   9      133.91      152.37     12.43 o 
  -2   8   9       98.98      108.06     11.35 o 
  -1   8   9       85.20      102.12     11.35 o 
  -3   9   9        1.24       25.39     10.27 o 
  -2   9   9      121.37       96.71     11.89 o 
  -1   9   9       79.07       88.07     11.35 o 
  -3  10   9       70.55       71.32     11.35 o 
  -2  10   9        5.90       27.02     10.27 o 
  -1  10   9        7.03       -0.54      9.73 o 
  -3  11   9       20.34       41.06     11.35 o 
  -2  11   9        0.01       11.89     10.27 o 
  -1  11   9       36.61       36.74     10.81 o 
  -2  12   9       65.74       79.97     11.89 o 
                                                 
